# Supplementary material for: Wording the trajectory of the three-year COVID-19 epidemic in a general population – Belgium
Source: BMC Public Health. 2024 Feb 29;24:638. doi: 10.1186/s12889-024-17951-x (PMC10903008; doi:10.1186/s12889-024-17951-x)
Supplement: Supplementary file 2 [file 12889_2024_17951_MOESM2_ESM.xlsx]

## Sheet: Fig_2 & 3
DATE	Jour	Incidence	Prevalence pool	R0	Calculs
01-03-2020	1	19	19
02-03-2020	2	19	36.0208	r = 0,2051
03-03-2020	3	34	66.2687	r=(R0-1)/Tg
04-03-2020	4	53	112.366	serial time interval =	9,2 days
05-03-2020	5	81	181.661	serial time interval 2
06-03-2020	6	110	272.738	R0=(r*Tg)+1	3.02869
07-03-2020	7	27	271.328
08-03-2020	8	64	307.065	ℛ0 ¼ 1 þ r
09-03-2020	9	94	369.079	g
10-03-2020	10	99	429.634	R0 = 1 + r/gamma
11-03-2020	11	174	558.881	Ref Vandendriescche
12-03-2020	12	250	750.664
13-03-2020	13	338	1010.47	S infectés	61622
14-03-2020	14	179	1084.21	R0	2.796
15-03-2020	15	214	1185.28	beta	0.2796
16-03-2020	16	387	1448.81
17-03-2020	17	422	1719.89
18-03-2020	18	534	2074.74
19-03-2020	19	713	2571.62
20-03-2020	20	662	2965.75
21-03-2020	21	469	3125.82
22-03-2020	22	486	3286.21
23-03-2020	23	1328	4271.9
24-03-2020	24	1195	5021.92
25-03-2020	25	1199	5697.8			𝐼𝑚𝑎𝑥 𝑁 = 1 − 1+𝑙𝑛𝑅0 𝑅0 .
26-03-2020	26	1363	6467.29
27-03-2020	27	1518	7311.62
28-03-2020	28	844	7394
29-03-2020	29	683	7306.79
30-03-2020	30	1738	8283.68
31-03-2020	31	1681	9101.8
01-04-2020	32	1516	9669.7
02-04-2020	33	1478	10140.4
03-04-2020	34	1694	10778.2
04-04-2020	35	922	10577.4
05-04-2020	36	665	10140.6
06-04-2020	37	1934	11018.3
07-04-2020	38	1515	11385.6					Figure 3: graph in Powerpoint
08-04-2020	39	1598	11797.6
09-04-2020	40	2239	12807.7
10-04-2020	41	2336	13809.6
11-04-2020	42	1029	13400.1
12-04-2020	43	524	12528.3
13-04-2020	44	537	11760.2
14-04-2020	45	1560	12095.2
15-04-2020	46	1633	12468.3
16-04-2020	47	1674	12843.5
17-04-2020	48	1394	12899.7
18-04-2020	49	722	12278
19-04-2020	50	443	11442
20-04-2020	51	1276	11526.2
21-04-2020	52	1270	11595.5
22-04-2020	53	777	11164.7
23-04-2020	54	976	10977.7
24-04-2020	55	811	10645.2
25-04-2020	56	388	9924.33
26-04-2020	57	205	9095.55
27-04-2020	58	755	8903.1
28-04-2020	59	569	8544.7
29-04-2020	60	522	8176.64
30-04-2020	61	586	7910.91
01-05-2020	62	237	7323.86
02-05-2020	63	286	6846.97
03-05-2020	64	140	6273.75
04-05-2020	65	670	6290.24
05-05-2020	66	546	6181.01
06-05-2020	67	552	6089.16
07-05-2020	68	442	5896.88
08-05-2020	69	483	5765.62
09-05-2020	70	240	5405.04
10-05-2020	71	118	4960.02
11-05-2020	72	476	4919.36
12-05-2020	73	395	4801.93
13-05-2020	74	321	4622.73
14-05-2020	75	305	4446.2
15-05-2020	76	346	4329.06
16-05-2020	77	147	4025.12
17-05-2020	78	81	3686.84
18-05-2020	79	317	3619.79
19-05-2020	80	292	3534.74
20-05-2020	81	385	3551.54
21-05-2020	82	70	3251.59
22-05-2020	83	248	3160.88
23-05-2020	84	123	2954.63
24-05-2020	85	75	2721.86
25-05-2020	86	314	2752.33
26-05-2020	87	202	2667.63
27-05-2020	88	182	2571.76
28-05-2020	89	171	2474.87
29-05-2020	90	165	2382.07
30-05-2020	91	61	2194.94
31-05-2020	92	49	2015.3
01-06-2020	93	59	1864.38
02-06-2020	94	181	1851.17
03-06-2020	95	159	1817.34
04-06-2020	96	172	1800.04
05-06-2020	97	154	1766.54
06-06-2020	98	69	1651.52
07-06-2020	99	53	1532.49
08-06-2020	100	152	1524.86
09-06-2020	101	145	1511.02
10-06-2020	102	119	1472.62
11-06-2020	103	95	1414.23
12-06-2020	104	89	1355.91
13-06-2020	105	49	1263.67
14-06-2020	106	22	1154.04
15-06-2020	107	147	1180.83
16-06-2020	108	99	1156.83
17-06-2020	109	123	1159.32
18-06-2020	110	108	1146.56
19-06-2020	111	121	1148.13
20-06-2020	112	50	1078.53
21-06-2020	113	20	986.188
22-06-2020	114	143	1026.46
23-06-2020	115	110	1029.54
24-06-2020	116	100	1022.3
25-06-2020	117	76	991.807
26-06-2020	118	113	1001.49
27-06-2020	119	41	938.173
28-06-2020	120	24	864.448
29-06-2020	121	127	901.402
30-06-2020	122	100	907.506
01-07-2020	123	135	947.975
02-07-2020	124	93	942.229
03-07-2020	125	94	938.081
04-07-2020	126	64	904.365
05-07-2020	127	24	834.161
06-07-2020	128	112	859.27
07-07-2020	129	99	868.763
08-07-2020	130	137	915.268
09-07-2020	131	124	943.928
10-07-2020	132	127	972.603
11-07-2020	133	62	933.291
12-07-2020	134	43	879.074
13-07-2020	135	224	1011.5
14-07-2020	136	207	1113.14
15-07-2020	137	260	1257.19
16-07-2020	138	226	1352.23
17-07-2020	139	274	1485.38
18-07-2020	140	130	1460.65
19-07-2020	141	64	1372.5
20-07-2020	142	443	1672.53
21-07-2020	143	145	1643.31
22-07-2020	144	553	2025.14
23-07-2020	145	439	2253.19
24-07-2020	146	496	2514.48
25-07-2020	147	229	2481.56
26-07-2020	148	184	2407.06
27-07-2020	149	595	2751.33
28-07-2020	150	685	3149.74
29-07-2020	151	703	3524.64
30-07-2020	152	635	3792.49
31-07-2020	153	684	4081.44
01-08-2020	154	309	3965.3
02-08-2020	155	148	3700.25
03-08-2020	156	794	4108.81
04-08-2020	157	813	4493.81
05-08-2020	158	767	4792.71
06-08-2020	159	769	5062.47
07-08-2020	160	771	5306.14
08-08-2020	161	304	5057.42
général		74949

## Sheet: Fig_4
TRANFER OF Berkeley-Madonna corresponding to I:1 = Pool Prevalence I in wave 1 and Time 0 = 1st March 2020
TIME	#Vague	S:1	I:1	R:1
0		65800	200	0
1	19	657462880000	22916200	229251770
2	36	656849890000	2625184300	491901890
3	66	656150310000	3006545400	792745060
4	111	655351970000	3442316400	1137242200
5	179	654441130000	3939951900	1531606200
6	268	653402230000	4507832400	1982896100
7	263	652217780000	5155348900	2499121400
8	296	650868080000	5892986400	3089353700
9	356	649331090000	6732400500	376384900
10	413	647582210000	7686482800	4534175700
11	538	645594090000	8769407600	5413350100
12	725	643336490000	9996650100	6415974800
13	978	640776160000	11384965000	7558376700
14	1042000	637876780000	12952312000	8858741500
15	1134000	634599010000	14717711000	10337234000
16	1387000	63090060000	16701002000	12016103000
17	1646000	626736710000	18922505000	13919745000
18	1987000	622060360000	21402536000	1607474000
19	2466000	616823140000	24160771000	18509812000
20	2839000	61097610000	27215439000	21255721000
21	2974000	604471060000	30582335000	24345056000
22	3111000	597262050000	34273635000	27811917000
23	4073000	589307260000	38296565000	3169145000
24	4789000	580571050000	42651931000	36019248000
25	5426000	571026410000	47332589000	40830577000
26	6151000	560657340000	52321971000	46159446000
27	6946000	54946140000	57592758000	52037529000
28	6974000	537451920000	63105886000	58492955000
29	6838000	524659920000	68810032000	65549016000
30	7772000	511135290000	74641744000	73222865000
31	8540	496947220000	80526333000	81524247000
32	9052000	482183620000	8637961000	90454392000
33	9467000	466949410000	9211045000	100005120000
34	100480000	451363770000	97624073000	110158280000
35	9790	435556490000	102825860000	120885550000
36	9304000	419663560000	107625370000	132148660000
37	101450000	403822410000	111940360000	143900080000
38	104680000	388167210000	115700290000	156084080000
39	108360000	372824350000	118849150000	168638130000
40	118020000	357908760000	121347410000	181494570000
41	127510000	343520990000	123172930000	194582460000
42	122820000	329745340000	12432080000	207829390000
43	113630000	316648920000	124802290000	221163320000
44	105640000	304281710000	124643130000	234514220000
45	108830000	292677360000	123881140000	247815440000
46	112370000	281854540000	122563690000	261004960000
47	115910000	271818720000	120744980000	274026190000
48	116230000	262564160000	118483530000	286828590000
49	109790000	254075920000	115839790000	299368030000
50	101320000	24633180000	112874160000	311606830000
51	102180000	239304210000	109645350000	323513720000
52	102870000	232961690000	106209060000	335063540000
53	9855000	227270340000	102617110000	346236910000
54	9673000	222194920000	98916788000	357019740000
55	9348000	217699820000	95150538000	367402750000
56	8637000	213749690000	91355842000	377380950000
57	7827000	210310070000	87565285000	386953060000
58	7663000	207347710000	83806743000	396121060000
59	7331000	204830880000	80103667000	404889680000
60	6992000	20272950000	76475432000	413265920000
61	6756000	201015250000	72937707000	421258660000
62	6199000	199661610000	69502845000	428878260000
63	5757000	198643810000	66180268000	436136280000
64	5220	197938830000	6297684000	443045090000
65	5277000	197525270000	59897212000	449617740000
66	5203000	197383330000	5694415000	455867610000
67	5144000	197494660000	54118827000	461808340000
68	4981000	197842320000	51421087000	467453590000
69	4879000	198410620000	48849678000	472816960000
70	4546000	199185110000	46402465000	477911860000
71	4129000	200152390000	44076604000	482751420000
72	4120	20130010000	41868705000	487348460000
73	4031000	202616820000	39774956000	491715390000
74	3878000	204091960000	37791248000	495864220000
75	3728000	205715750000	35913261000	499806490000
76	3636000	207479110000	34136553000	503553270000
77	3355000	209373640000	32456618000	507115160000
78	3042000	211391530000	30868948000	510502280000
79	3002000	213525550000	29369073000	513724250000
80	2941000	215768970000	27952597000	516790240000
81	2980	218115520000	26615226000	519708930000
82	2700	220559380000	2535279000	522488570000
83	2631000	22309510000	24161258000	525136950000
84	2445000	225717620000	23036748000	527661470000
85	2233000	228422210000	2197554000	530069080000
86	2284000	231204440000	20974072000	532366360000
87	2218000	234060190000	20028952000	534559540000
88	2139000	236985570000	19136947000	536654450000
89	2059000	239976950000	18294992000	538656630000
90	1982000	243030950000	1750018000	540571260000
91	1810	246144360000	16749758000	542403250000
92	1646000	24931420000	16041127000	54415720000
93	1512000	252537640000	15371832000	545837450000
94	1515000	255812040000	14739559000	547448090000
95	1496000	259134910000	14142127000	548992960000
96	1492000	262503890000	13577484000	550475680000
97	1471000	265916780000	130437000	551899640000
98	1367000	26937150000	12538959000	553268060000
99	1260	272866070000	12061555000	554583960000
100	1264000	276398640000	11609887000	555850160000
101	1260	279967450000	11182451000	557069340000
102	1231000	283570840000	10777835000	558244010000
103	1181000	287207250000	10394714000	559376560000
104	1132000	290875190000	10031846000	56046920000
105	1048000	294573250000	968806600	561524050000
106	946	29830010000	9362279500	562543090000
107	982	302054480000	9053461400	563528190000
108	966	305835190000	8760650400	56448110000
109	975	309641080000	8482944600	565403510000
110	969	313471090000	8219498300	566296960000
111	976	317324190000	7969518400	567162960000
112	911	321199390000	7732261200	568002890000
113	824	325095780000	7507028800	568818090000
114	870	329012460000	7293166800	56960980000
115	878	33294860000	7090061100	570379210000
116	875	33690340000	6897135700	571127440000
117	848	340876090000	6713849900	571855540000
118	861	344865940000	6539696400	572564530000
119	801	348872260000	6374198700	573255350000
120	731	352894380000	6216909900	57392890000
121	772	356931680000	6067410100	574586040000
122	781	360983540000	592530500	575227590000
123	825	365049380000	5790224300	575854310000
124	821	369128650000	5661820300	576466940000
125	818	373220810000	553976600	577066170000
126	786	377325360000	5423754500	577652660000

## Sheet: Fig_5
TIME	#Vague_Preval_Pool	S:1	I:1	S:1	Semester 1	Semester 2	Semester 3	Semester 4		Transfer of Berkeley-Madonna data
0		65800	200	65800	200
1	19	65746.2	230.31	65746.2	230.31
2	36	65684.4	265.153	65684.4	265.153
3	66	65613.6	305.188	65613.6	305.188
4	112	65532.3	351.162	65532.3	351.162
5	182	65439.2	403.924	65439.2	403.924
6	273	65332.5	464.431	65332.5	464.431
7	271	65210.1	533.761	65210.1	533.761
8	307	65070.1	613.123	65070.1	613.123
9	369	64909.8	703.87	64909.8	703.87
10	430	64726.6	807.503	64726.6	807.503
11	559	64517.3	925.679	64517.3	925.679
12	751	64278.6	1060.21	64278.6	1060.21
13	1010	64006.6	1213.08	64006.6	1213.08
14	1084	63697.3	1386.41	63697.3	1386.41
15	1185	63346.1	1582.44	63346.1	1582.44
16	1449	62948.3	1803.53	62948.3	1803.53
17	1720	62498.7	2052.08	62498.7	2052.08
18	2075	61992	2330.5	61992	2330.5
19	2572	61422.7	2641.1	61422.7	2641.1
20	2966	60785.3	2985.99	60785.3	2985.99
21	3126	60074.4	3366.97	60074.4	3366.97
22	3286	59284.9	3785.36	59284.9	3785.36
23	4272	58412.3	4241.84	58412.3	4241.84
24	5022	57453.1	4736.26	57453.1	4736.26
25	5698	56404.5	5267.42	56404.5	5267.42
26	6467	55265.6	5832.98	55265.6	5832.98
27	7312	54037	6429.2	54037	6429.2
28	7394	52721	7050.92	52721	7050.92
29	7307	51322.6	7691.52	51322.6	7691.52
30	8284	49848.4	8342.96	49848.4	8342.96
31	9102	48307.7	8995.97	48307.7	8995.97
32	9670	46711.6	9640.3	46711.6	9640.3
33	10140	45072.9	10265.1	45072.9	10265.1
34	10778	43406	10859.4	43406	10859.4
35	10577	41725.8	11412.6	41725.8	11412.6
36	10141	40047.6	11914.9	40047.6	11914.9
37	11018	38386.4	12357.6	38386.4	12357.6
38	11386	36756.5	12733.9	36756.5	12733.9
39	11798	35170.7	13038.7	35170.7	13038.7
40	12808	33640.2	13269.1	33640.2	13269.1
41	13810	32174.3	13424.1	32174.3	13424.1
42	13400	30780.6	13504.6	30780.6	13504.6
43	12528	29464.3	13513.2	29464.3	13513.2
44	11760	28229	13454	28229	13454
45	12095	27076.7	13332.3	27076.7	13332.3
46	12468	26007.5	13153.9	26007.5	13153.9
47	12844	25020.7	12925.5	25020.7	12925.5
48	12900	24114.4	12653.8	24114.4	12653.8
49	12278	23285.8	12345.6	23285.8	12345.6
50	11442	22531.7	12007.4	22531.7	12007.4
51	11526	21848.4	11645.4	21848.4	11645.4
52	11596	21232.1	11265.5	21232.1	11265.5
53	11165	20678.8	10873	20678.8	10873
54	10978	20184.5	10472.5	20184.5	10472.5
55	10645	19745.1	10068.2	19745.1	10068.2
56	9924	19357	9663.77	19357	9663.77
57	9096	19016.4	9262.3	19016.4	9262.3
58	8903	18719.9	8866.39	18719.9	8866.39
59	8545	18464.1	8478.18	18464.1	8478.18
60	8177	18246.1	8099.42	18246.1	8099.42
61	7911	18062.9	7731.47	18062.9	7731.47
62	7324	17912	7375.39	17912	7375.39
63	6847	17790.7	7031.94	17790.7	7031.94
64	6274	17696.9	6701.65	17696.9	6701.65
65	6290	17628.5	6384.84	17628.5	6384.84
66	6181	17583.4	6081.65	17583.4	6081.65
67	6089	17560	5792.08	17560	5792.08
68	5897	17556.6	5516	17556.6	5516
69	5766	17571.6	5253.21	17571.6	5253.21
70	5405	17603.7	5003.41	17603.7	5003.41
71	4960	17651.6	4766.24	17651.6	4766.24
72	4919	17714.1	4541.29	17714.1	4541.29
73	4802	17790	4328.15	17790	4328.15
74	4623	17878.5	4126.35	17878.5	4126.35
75	4446	17978.4	3935.41	17978.4	3935.41
76	4329	18089.1	3754.87	18089.1	3754.87
77	4025	18209.6	3584.25	18209.6	3584.25
78	3687	18339.3	3423.06	18339.3	3423.06
79	3620	18477.4	3270.85	18477.4	3270.85
80	3535	18623.3	3127.16	18623.3	3127.16
81	3552	18776.4	2991.54	18776.4	2991.54
82	3252	18936.1	2863.57	18936.1	2863.57
83	3161	19102	2742.83	19102	2742.83
84	2955	19273.5	2628.93	19273.5	2628.93
85	2722	19450.3	2521.49	19450.3	2521.49
86	2752	19631.8	2420.15	19631.8	2420.15
87	2668	19817.7	2324.56	19817.7	2324.56
88	2572	20007.6	2234.4	20007.6	2234.4
89	2475	20201.2	2149.36	20201.2	2149.36
90	2382	20398.2	2069.15	20398.2	2069.15
91	2195	20598.2	1993.49	20598.2	1993.49
92	2015	20801	1922.12	20801	1922.12
93	1864	21006.3	1854.8	21006.3	1854.8
94	1851	21213.9	1791.29	21213.9	1791.29
95	1817	21423.4	1731.38	21423.4	1731.38
96	1800	21634.8	1674.86	21634.8	1674.86
97	1767	21847.7	1621.54	21847.7	1621.54
98	1652	22062	1571.24	22062	1571.24
99	1532	22277.5	1523.79	22277.5	1523.79
100	1525	22494.1	1479.03	22494.1	1479.03
101	1511	22711.4	1436.81	22711.4	1436.81
102	1473	22929.5	1397	22929.5	1397
103	1414	23148.1	1359.46	23148.1	1359.46
104	1356	23367.2	1324.07	23367.2	1324.07
105	1264	23586.5	1290.71	23586.5	1290.71
106	1154	23805.9	1259.28	23805.9	1259.28
107	1181	24025.3	1229.68	24025.3	1229.68
108	1157	24244.7	1201.81	24244.7	1201.81
109	1159	24463.8	1175.59	24463.8	1175.59
110	1147	24682.6	1150.94	24682.6	1150.94
111	1148	24901	1127.77	24901	1127.77
112	1079	25118.9	1106.02	25118.9	1106.02
113	986	25336.2	1085.61	25336.2	1085.61
114	1026	25552.8	1066.5	25552.8	1066.5
115	1030	25768.6	1048.61	25768.6	1048.61
116	1022	25983.6	1031.9	25983.6	1031.9
117	992	26197.6	1016.32	26197.6	1016.32
118	1001	26410.6	1001.81	26410.6	1001.81
119	938	26622.6	988.339	26622.6	988.339
120	864	26833.3	975.859	26833.3	975.859
121	901	27042.9	964.334	27042.9	964.334
122	908	27251.2	953.731	27251.2	953.731
123	948	27458.1	944.015	27458.1	944.015
124	942	27663.6	935.159	27663.6	935.159
125	938	27867.6	927.132	27867.6	927.132
126	904	28070.1	919.911	28070.1	919.911
127		28271	913.472	28271	913.472
128		28470.3	907.793	28470.3	907.793
129		28667.9	902.855	28667.9	902.855
130		28863.7	898.64	28863.7	898.64
131		29057.7	895.131	29057.7	895.131
132		29249.8	892.315	29249.8	892.315
133		29440	890.178	29440	890.178
134		29628.3	888.707	29628.3	888.707
135		29814.5	887.895	29814.5	887.895
136		29998.7	887.73	29998.7	887.73
137		30180.7	888.206	30180.7	888.206
138		30360.5	889.315	30360.5	889.315
139		30538.2	891.054	30538.2	891.054
140		30713.5	893.416	30713.5	893.416
141		30886.5	896.4	30886.5	896.4
142		31057.2	900.003	31057.2	900.003
143		31225.4	904.224	31225.4	904.224
144		31391.1	909.062	31391.1	909.062
145		31554.3	914.518	31554.3	914.518
146		31714.9	920.594	31714.9	920.594
147		31872.8	927.292	31872.8	927.292
148		32028	934.615	32028	934.615
149		32180.5	942.567	32180.5	942.567
150		32330.1	951.152	32330.1	951.152
151		32476.9	960.376	32476.9	960.376
152		32620.7	970.245	32620.7	970.245
153		32761.6	980.765	32761.6	980.765
154		32899.4	991.943	32899.4	991.943
155		33034.1	1003.79	33034.1	1003.79
156		33165.6	1016.31	33165.6	1016.31
157		33293.8	1029.51	33293.8	1029.51
158		33418.8	1043.4	33418.8	1043.4
159		33540.4	1058	33540.4	1058
160		33658.5	1073.3	33658.5	1073.3
161		33773.2	1089.33	33773.2	1089.33
162		33884.3	1106.08	33884.3	1106.08
163		33991.7	1123.58	33991.7	1123.58
164		34095.5	1141.83	34095.5	1141.83
165		34195.4	1160.84	34195.4	1160.84
166		34291.6	1180.63	34291.6	1180.63
167		34383.8	1201.2	34383.8	1201.2
168		34472	1222.56	34472	1222.56
169		34556.2	1244.72	34556.2	1244.72
170		34636.2	1267.69	34636.2	1267.69
171		34712	1291.49	34712	1291.49
172		34783.6	1316.11	34783.6	1316.11
173		34850.8	1341.57	34850.8	1341.57
174		34913.6	1367.88	34913.6	1367.88
175		34971.9	1395.03	34971.9	1395.03
176		35025.6	1423.03	35025.6	1423.03
177		35074.7	1451.89	35074.7	1451.89
178		35119.2	1481.61	35119.2	1481.61
179		35158.8	1512.19	35158.8	1512.19
180		35193.7	1543.62	35193.7	1543.62
181		35223.7	1575.91	35223.7		1575.91
182		35248.8	1609.05	35248.8		1609.05
183		35268.8	1643.04	35268.8		1643.04
184		35283.9	1677.85	35283.9		1677.85
185		35293.9	1713.49	35293.9		1713.49
186		35298.7	1749.94	35298.7		1749.94
187		35298.4	1787.18	35298.4		1787.18
188		35292.9	1825.19	35292.9		1825.19
189		35282.2	1863.95	35282.2		1863.95
190		35266.2	1903.43	35266.2		1903.43
191		35245	1943.6	35245		1943.6
192		35218.6	1984.44	35218.6		1984.44
193		35186.9	2025.9	35186.9		2025.9
194		35150	2067.96	35150		2067.96
195		35107.8	2110.55	35107.8		2110.55
196		35060.4	2153.64	35060.4		2153.64
197		35007.9	2197.18	35007.9		2197.18
198		34950.3	2241.12	34950.3		2241.12
199		34887.6	2285.39	34887.6		2285.39
200		34819.9	2329.93	34819.9		2329.93
201		34747.3	2374.69	34747.3		2374.69
202		34669.9	2419.6	34669.9		2419.6
203		34587.7	2464.57	34587.7		2464.57
204		34500.9	2509.55	34500.9		2509.55
205		34409.6	2554.45	34409.6		2554.45
206		34313.9	2599.2	34313.9		2599.2
207		34213.9	2643.71	34213.9		2643.71
208		34109.9	2687.91	34109.9		2687.91
209		34001.9	2731.7	34001.9		2731.7
210		33890.1	2775	33890.1		2775
211		33774.7	2817.73	33774.7		2817.73
212		33655.9	2859.8	33655.9		2859.8
213		33534	2901.11	33534		2901.11
214		33409	2941.6	33409		2941.6
215		33281.2	2981.16	33281.2		2981.16
216		33150.8	3019.72	33150.8		3019.72
217		33018.1	3057.2	33018.1		3057.2
218		32883.3	3093.51	32883.3		3093.51
219		32746.6	3128.57	32746.6		3128.57
220		32608.3	3162.32	32608.3		3162.32
221		32468.5	3194.69	32468.5		3194.69
222		32327.6	3225.6	32327.6		3225.6
223		32185.8	3254.99	32185.8		3254.99
224		32043.3	3282.82	32043.3		3282.82
225		31900.4	3309.02	31900.4		3309.02
226		31757.3	3333.55	31757.3		3333.55
227		31614.3	3356.38	31614.3		3356.38
228		31471.5	3377.45	31471.5		3377.45
229		31329.3	3396.75	31329.3		3396.75
230		31187.9	3414.26	31187.9		3414.26
231		31047.4	3429.94	31047.4		3429.94
232		30908.2	3443.81	30908.2		3443.81
233		30770.4	3455.84	30770.4		3455.84
234		30634.1	3466.04	30634.1		3466.04
235		30499.7	3474.42	30499.7		3474.42
236		30367.3	3480.99	30367.3		3480.99
237		30237	3485.76	30237		3485.76
238		30109.1	3488.77	30109.1		3488.77
239		29983.7	3490.04	29983.7		3490.04
240		29861	3489.61	29861		3489.61
241		29741	3487.5	29741		3487.5
242		29624	3483.77	29624		3483.77
243		29509.9	3478.46	29509.9		3478.46
244		29399.1	3471.62	29399.1		3471.62
245		29291.5	3463.31	29291.5		3463.31
246		29187.2	3453.57	29187.2		3453.57
247		29086.3	3442.47	29086.3		3442.47
248		28988.9	3430.06	28988.9		3430.06
249		28895.1	3416.41	28895.1		3416.41
250		28804.8	3401.58	28804.8		3401.58
251		28718.2	3385.64	28718.2		3385.64
252		28635.3	3368.64	28635.3		3368.64
253		28556.1	3350.66	28556.1		3350.66
254		28480.6	3331.77	28480.6		3331.77
255		28408.8	3312.01	28408.8		3312.01
256		28340.7	3291.47	28340.7		3291.47
257		28276.4	3270.2	28276.4		3270.2
258		28215.7	3248.27	28215.7		3248.27
259		28158.8	3225.74	28158.8		3225.74
260		28105.5	3202.67	28105.5		3202.67
261		28055.9	3179.12	28055.9		3179.12
262		28009.9	3155.15	28009.9		3155.15
263		27967.4	3130.81	27967.4		3130.81
264		27928.5	3106.17	27928.5		3106.17
265		27893.1	3081.26	27893.1		3081.26
266		27861.1	3056.16	27861.1		3056.16
267		27832.4	3030.89	27832.4		3030.89
268		27807.1	3005.51	27807.1		3005.51
269		27785	2980.07	27785		2980.07
270		27766.1	2954.6	27766.1		2954.6
271		27750.4	2929.16	27750.4		2929.16
272		27737.7	2903.76	27737.7		2903.76
273		27728	2878.47	27728		2878.47
274		27721.2	2853.29	27721.2		2853.29
275		27717.2	2828.28	27717.2		2828.28
276		27716	2803.46	27716		2803.46
277		27717.5	2778.87	27717.5		2778.87
278		27721.7	2754.51	27721.7		2754.51
279		27728.4	2730.43	27728.4		2730.43
280		27737.5	2706.64	27737.5		2706.64
281		27749	2683.17	27749		2683.17
282		27762.9	2660.04	27762.9		2660.04
283		27778.9	2637.26	27778.9		2637.26
284		27797.2	2614.85	27797.2		2614.85
285		27817.5	2592.83	27817.5		2592.83
286		27839.8	2571.22	27839.8		2571.22
287		27864	2550.01	27864		2550.01
288		27890.1	2529.23	27890.1		2529.23
289		27918	2508.89	27918		2508.89
290		27947.6	2488.99	27947.6		2488.99
291		27978.8	2469.55	27978.8		2469.55
292		28011.5	2450.57	28011.5		2450.57
293		28045.7	2432.05	28045.7		2432.05
294		28081.3	2414.01	28081.3		2414.01
295		28118.3	2396.44	28118.3		2396.44
296		28156.5	2379.35	28156.5		2379.35
297		28195.9	2362.74	28195.9		2362.74
298		28236.5	2346.63	28236.5		2346.63
299		28278.1	2330.99	28278.1		2330.99
300		28320.7	2315.85	28320.7		2315.85
301		28364.2	2301.19	28364.2		2301.19
302		28408.6	2287.03	28408.6		2287.03
303		28453.7	2273.35	28453.7		2273.35
304		28499.6	2260.16	28499.6		2260.16
305		28546.2	2247.45	28546.2		2247.45
306		28593.4	2235.23	28593.4		2235.23
307		28641.1	2223.49	28641.1		2223.49
308		28689.4	2212.24	28689.4		2212.24
309		28738	2201.45	28738		2201.45
310		28787.1	2191.15	28787.1		2191.15
311		28836.5	2181.31	28836.5		2181.31
312		28886.1	2171.94	28886.1		2171.94
313		28936	2163.04	28936		2163.04
314		28986	2154.59	28986		2154.59
315		29036.1	2146.61	29036.1		2146.61
316		29086.3	2139.07	29086.3		2139.07
317		29136.5	2131.98	29136.5		2131.98
318		29186.7	2125.34	29186.7		2125.34
319		29236.8	2119.14	29236.8		2119.14
320		29286.7	2113.37	29286.7		2113.37
321		29336.5	2108.03	29336.5		2108.03
322		29386.1	2103.11	29386.1		2103.11
323		29435.4	2098.62	29435.4		2098.62
324		29484.4	2094.54	29484.4		2094.54
325		29533.1	2090.87	29533.1		2090.87
326		29581.4	2087.61	29581.4		2087.61
327		29629.2	2084.74	29629.2		2084.74
328		29676.6	2082.27	29676.6		2082.27
329		29723.5	2080.19	29723.5		2080.19
330		29769.9	2078.5	29769.9		2078.5
331		29815.7	2077.18	29815.7		2077.18
332		29860.9	2076.23	29860.9		2076.23
333		29905.4	2075.66	29905.4		2075.66
334		29949.3	2075.44	29949.3		2075.44
335		29992.5	2075.58	29992.5		2075.58
336		30034.9	2076.07	30034.9		2076.07
337		30076.6	2076.9	30076.6		2076.9
338		30117.6	2078.08	30117.6		2078.08
339		30157.6	2079.58	30157.6		2079.58
340		30196.9	2081.41	30196.9		2081.41
341		30235.3	2083.57	30235.3		2083.57
342		30272.8	2086.03	30272.8		2086.03
343		30309.4	2088.81	30309.4		2088.81
344		30345	2091.88	30345		2091.88
345		30379.7	2095.25	30379.7		2095.25
346		30413.4	2098.91	30413.4		2098.91
347		30446.2	2102.85	30446.2		2102.85
348		30477.9	2107.06	30477.9		2107.06
349		30508.5	2111.55	30508.5		2111.55
350		30538.2	2116.29	30538.2		2116.29
351		30566.7	2121.29	30566.7		2121.29
352		30594.2	2126.53	30594.2		2126.53
353		30620.6	2132.01	30620.6		2132.01
354		30645.9	2137.73	30645.9		2137.73
355		30670.1	2143.67	30670.1		2143.67
356		30693.2	2149.82	30693.2		2149.82
357		30715.2	2156.19	30715.2		2156.19
358		30736	2162.75	30736		2162.75
359		30755.6	2169.51	30755.6		2169.51
360		30774.2	2176.46	30774.2		2176.46
361		30791.5	2183.58	30791.5		2183.58
362		30807.8	2190.86	30807.8		2190.86
363		30822.8	2198.31	30822.8		2198.31
364		30836.7	2205.91	30836.7		2205.91
365		30849.5	2213.65	30849.5		2213.65
366		30861.1	2221.53	30861.1			2221.53
367		30871.6	2229.53	30871.6			2229.53
368		30880.9	2237.65	30880.9			2237.65
369		30889	2245.87	30889			2245.87
370		30896.1	2254.19	30896.1			2254.19
371		30902	2262.6	30902			2262.6
372		30906.8	2271.09	30906.8			2271.09
373		30910.5	2279.65	30910.5			2279.65
374		30913	2288.27	30913			2288.27
375		30914.5	2296.94	30914.5			2296.94
376		30914.9	2305.65	30914.9			2305.65
377		30914.3	2314.4	30914.3			2314.4
378		30912.6	2323.16	30912.6			2323.16
379		30909.9	2331.94	30909.9			2331.94
380		30906.2	2340.73	30906.2			2340.73
381		30901.4	2349.5	30901.4			2349.5
382		30895.7	2358.26	30895.7			2358.26
383		30889	2367	30889			2367
384		30881.4	2375.7	30881.4			2375.7
385		30872.9	2384.36	30872.9			2384.36
386		30863.5	2392.96	30863.5			2392.96
387		30853.2	2401.51	30853.2			2401.51
388		30842.1	2409.98	30842.1			2409.98
389		30830.1	2418.37	30830.1			2418.37
390		30817.4	2426.67	30817.4			2426.67
391		30803.9	2434.88	30803.9			2434.88
392		30789.6	2442.98	30789.6			2442.98
393		30774.6	2450.96	30774.6			2450.96
394		30758.9	2458.82	30758.9			2458.82
395		30742.6	2466.55	30742.6			2466.55
396		30725.6	2474.15	30725.6			2474.15
397		30708.1	2481.6	30708.1			2481.6
398		30689.9	2488.89	30689.9			2488.89
399		30671.2	2496.03	30671.2			2496.03
400		30652	2503	30652			2503
401		30632.3	2509.79	30632.3			2509.79
402		30612.2	2516.41	30612.2			2516.41
403		30591.6	2522.84	30591.6			2522.84
404		30570.7	2529.09	30570.7			2529.09
405		30549.3	2535.13	30549.3			2535.13
406		30527.7	2540.98	30527.7			2540.98
407		30505.7	2546.62	30505.7			2546.62
408		30483.5	2552.05	30483.5			2552.05
409		30461.1	2557.27	30461.1			2557.27
410		30438.4	2562.27	30438.4			2562.27
411		30415.6	2567.05	30415.6			2567.05
412		30392.6	2571.61	30392.6			2571.61
413		30369.5	2575.94	30369.5			2575.94
414		30346.4	2580.04	30346.4			2580.04
415		30323.1	2583.92	30323.1			2583.92
416		30299.9	2587.56	30299.9			2587.56
417		30276.6	2590.97	30276.6			2590.97
418		30253.4	2594.15	30253.4			2594.15
419		30230.2	2597.09	30230.2			2597.09
420		30207.2	2599.81	30207.2			2599.81
421		30184.2	2602.28	30184.2			2602.28
422		30161.4	2604.53	30161.4			2604.53
423		30138.7	2606.54	30138.7			2606.54
424		30116.2	2608.32	30116.2			2608.32
425		30093.9	2609.88	30093.9			2609.88
426		30071.9	2611.21	30071.9			2611.21
427		30050.1	2612.31	30050.1			2612.31
428		30028.6	2613.19	30028.6			2613.19
429		30007.4	2613.85	30007.4			2613.85
430		29986.5	2614.29	29986.5			2614.29
431		29966	2614.52	29966			2614.52
432		29945.8	2614.54	29945.8			2614.54
433		29926	2614.36	29926			2614.36
434		29906.6	2613.97	29906.6			2613.97
435		29887.6	2613.39	29887.6			2613.39
436		29869	2612.61	29869			2612.61
437		29850.8	2611.64	29850.8			2611.64
438		29833.2	2610.49	29833.2			2610.49
439		29815.9	2609.16	29815.9			2609.16
440		29799.2	2607.66	29799.2			2607.66
441		29782.9	2605.99	29782.9			2605.99
442		29767.2	2604.15	29767.2			2604.15
443		29751.9	2602.16	29751.9			2602.16
444		29737.2	2600.01	29737.2			2600.01
445		29722.9	2597.72	29722.9			2597.72
446		29709.3	2595.29	29709.3				2595.29
447		29696.1	2592.72	29696.1				2592.72
448		29683.5	2590.02	29683.5				2590.02
449		29671.4	2587.21	29671.4				2587.21
450		29659.9	2584.27	29659.9				2584.27
451		29649	2581.22	29649				2581.22
452		29638.6	2578.07	29638.6				2578.07
453		29628.7	2574.82	29628.7				2574.82
454		29619.5	2571.48	29619.5				2571.48
455		29610.7	2568.05	29610.7				2568.05
456		29602.6	2564.54	29602.6				2564.54
457		29595	2560.95	29595				2560.95
458		29587.9	2557.3	29587.9				2557.3
459		29581.4	2553.58	29581.4				2553.58
460		29575.5	2549.81	29575.5				2549.81
461		29570	2545.98	29570				2545.98
462		29565.2	2542.11	29565.2				2542.11
463		29560.8	2538.2	29560.8				2538.2
464		29557	2534.25	29557				2534.25
465		29553.8	2530.28	29553.8				2530.28
466		29551	2526.28	29551				2526.28
467		29548.8	2522.26	29548.8				2522.26
468		29547	2518.23	29547				2518.23
469		29545.8	2514.19	29545.8				2514.19
470		29545	2510.15	29545				2510.15
471		29544.7	2506.11	29544.7				2506.11
472		29544.9	2502.07	29544.9				2502.07
473		29545.6	2498.05	29545.6				2498.05
474		29546.7	2494.04	29546.7				2494.04
475		29548.3	2490.05	29548.3				2490.05
476		29550.2	2486.08	29550.2				2486.08
477		29552.6	2482.15	29552.6				2482.15
478		29555.4	2478.24	29555.4				2478.24
479		29558.7	2474.37	29558.7				2474.37
480		29562.3	2470.54	29562.3				2470.54
481		29566.2	2466.75	29566.2				2466.75
482		29570.6	2463	29570.6				2463
483		29575.3	2459.31	29575.3				2459.31
484		29580.3	2455.67	29580.3				2455.67
485		29585.7	2452.08	29585.7				2452.08
486		29591.4	2448.56	29591.4				2448.56
487		29597.3	2445.09	29597.3				2445.09
488		29603.6	2441.69	29603.6				2441.69
489		29610.2	2438.36	29610.2				2438.36
490		29617	2435.09	29617				2435.09
491		29624.1	2431.89	29624.1				2431.89
492		29631.4	2428.77	29631.4				2428.77
493		29639	2425.72	29639				2425.72
494		29646.7	2422.75	29646.7				2422.75
495		29654.7	2419.86	29654.7				2419.86
496		29662.9	2417.05	29662.9				2417.05
497		29671.2	2414.32	29671.2				2414.32
498		29679.7	2411.67	29679.7				2411.67
499		29688.4	2409.11	29688.4				2409.11
500		29697.2	2406.64	29697.2				2406.64
501		29706.1	2404.25	29706.1				2404.25
502		29715.2	2401.94	29715.2				2401.94
503		29724.3	2399.73	29724.3				2399.73
504		29733.6	2397.6	29733.6				2397.6
505		29742.9	2395.57	29742.9				2395.57
506		29752.3	2393.62	29752.3				2393.62
507		29761.8	2391.77	29761.8				2391.77
508		29771.3	2390	29771.3				2390
509		29780.8	2388.33	29780.8				2388.33
510		29790.4	2386.75	29790.4				2386.75
511		29800	2385.26	29800				2385.26
512		29809.6	2383.86	29809.6				2383.86
513		29819.1	2382.55	29819.1				2382.55
514		29828.7	2381.33	29828.7				2381.33
515		29838.2	2380.2	29838.2				2380.2
516		29847.7	2379.16	29847.7				2379.16
517		29857.2	2378.21	29857.2				2378.21
518		29866.6	2377.35	29866.6				2377.35
519		29875.9	2376.57	29875.9				2376.57
520		29885.1	2375.89	29885.1				2375.89
521		29894.3	2375.29	29894.3				2375.29
522		29903.4	2374.77	29903.4				2374.77
523		29912.3	2374.34	29912.3				2374.34
524		29921.2	2374	29921.2				2374
525		29929.9	2373.73	29929.9				2373.73
526		29938.6	2373.55	29938.6				2373.55
527		29947.1	2373.45	29947.1				2373.45
528		29955.4	2373.42	29955.4				2373.42
529		29963.6	2373.48	29963.6				2373.48
530		29971.7	2373.6	29971.7				2373.6
531		29979.6	2373.81	29979.6				2373.81
532		29987.3	2374.08	29987.3				2374.08
533		29994.8	2374.43	29994.8				2374.43
534		30002.2	2374.85	30002.2				2374.85
535		30009.4	2375.34	30009.4				2375.34
536		30016.5	2375.89	30016.5				2375.89
537		30023.3	2376.51	30023.3				2376.51
538		30029.9	2377.19	30029.9				2377.19
539		30036.4	2377.93	30036.4				2377.93
540		30042.6	2378.74	30042.6				2378.74
541		30048.6	2379.6	30048.6				2379.6
542		30054.5	2380.51	30054.5				2380.51
543		30060.1	2381.48	30060.1				2381.48
544		30065.5	2382.51	30065.5				2382.51
545		30070.7	2383.58	30070.7				2383.58
546		30075.6	2384.7	30075.6				2384.7
547		30080.4	2385.87	30080.4				2385.87
548		30084.9	2387.08	30084.9				2387.08
549		30089.2	2388.33	30089.2				2388.33
550		30093.3	2389.62	30093.3				2389.62
551		30097.1	2390.95	30097.1				2390.95
552		30100.8	2392.32	30100.8				2392.32
553		30104.2	2393.72	30104.2				2393.72
554		30107.3	2395.16	30107.3				2395.16
555		30110.3	2396.62	30110.3				2396.62
556		30113	2398.11	30113				2398.11
557		30115.5	2399.63	30115.5				2399.63
558		30117.8	2401.17	30117.8				2401.17
559		30119.9	2402.73	30119.9				2402.73
560		30121.7	2404.31	30121.7				2404.31
561		30123.3	2405.91	30123.3				2405.91
562		30124.7	2407.52	30124.7				2407.52
563		30125.9	2409.15	30125.9				2409.15
564		30126.9	2410.79	30126.9				2410.79
565		30127.7	2412.43	30127.7				2412.43
566		30128.2	2414.09	30128.2				2414.09
567		30128.6	2415.75	30128.6				2415.75
568		30128.7	2417.41	30128.7				2417.41
569		30128.7	2419.08	30128.7				2419.08
570		30128.4	2420.74	30128.4				2420.74
571		30128	2422.41	30128				2422.41
572		30127.4	2424.07	30127.4				2424.07
573		30126.6	2425.72	30126.6				2425.72
574		30125.6	2427.37	30125.6				2427.37
575		30124.4	2429	30124.4				2429
576		30123.1	2430.63	30123.1				2430.63
577		30121.6	2432.24	30121.6				2432.24
578		30119.9	2433.84	30119.9				2433.84
579		30118.1	2435.43	30118.1				2435.43
580		30116.1	2436.99	30116.1				2436.99
581		30114	2438.54	30114				2438.54
582		30111.7	2440.07	30111.7				2440.07
583		30109.3	2441.58	30109.3				2441.58
584		30106.8	2443.06	30106.8				2443.06
585		30104.1	2444.52	30104.1				2444.52
586		30101.3	2445.95	30101.3				2445.95
587		30098.4	2447.36	30098.4				2447.36
588		30095.4	2448.74	30095.4				2448.74
589		30092.2	2450.09	30092.2				2450.09
590		30089	2451.41	30089				2451.41
591		30085.7	2452.7	30085.7				2452.7
592		30082.2	2453.96	30082.2				2453.96
593		30078.7	2455.18	30078.7				2455.18
594		30075.1	2456.37	30075.1				2456.37
595		30071.5	2457.53	30071.5				2457.53
596		30067.7	2458.65	30067.7				2458.65
597		30063.9	2459.74	30063.9				2459.74
598		30060.1	2460.78	30060.1				2460.78
599		30056.2	2461.8	30056.2				2461.8
600		30052.2	2462.77	30052.2				2462.77
601		30048.2	2463.7	30048.2				2463.7
602		30044.2	2464.6	30044.2				2464.6
603		30040.1	2465.46	30040.1				2465.46
604		30036	2466.28	30036				2466.28
605		30031.9	2467.06	30031.9				2467.06
606		30027.8	2467.79	30027.8				2467.79
607		30023.6	2468.49	30023.6				2468.49
608		30019.5	2469.15	30019.5				2469.15
609		30015.3	2469.77	30015.3				2469.77
610		30011.2	2470.35	30011.2				2470.35
611		30007	2470.88	30007				2470.88
612		30002.9	2471.38	30002.9				2471.38
613		29998.8	2471.84	29998.8				2471.84
614		29994.7	2472.26	29994.7				2472.26
615		29990.6	2472.64	29990.6				2472.64
616		29986.6	2472.97	29986.6				2472.97
617		29982.6	2473.27	29982.6				2473.27
618		29978.6	2473.53	29978.6				2473.53
619		29974.7	2473.76	29974.7				2473.76
620		29970.8	2473.94	29970.8				2473.94
621		29967	2474.09	29967				2474.09
622		29963.2	2474.2	29963.2				2474.2
623		29959.5	2474.27	29959.5				2474.27
624		29955.8	2474.31	29955.8				2474.31
625		29952.2	2474.31	29952.2				2474.31
626		29948.7	2474.27	29948.7				2474.27
627		29945.2	2474.21	29945.2				2474.21
628		29941.8	2474.11	29941.8				2474.11
629		29938.5	2473.97	29938.5				2473.97
630		29935.2	2473.81	29935.2				2473.81
631		29932.1	2473.61	29932.1				2473.61
632		29929	2473.38	29929				2473.38
633		29926	2473.12	29926				2473.12
634		29923	2472.84	29923				2472.84
635		29920.2	2472.52	29920.2				2472.52
636		29917.5	2472.18	29917.5				2472.18
637		29914.8	2471.82	29914.8				2471.82
638		29912.2	2471.42	29912.2				2471.42
639		29909.8	2471.01	29909.8				2471.01
640		29907.4	2470.57	29907.4				2470.57
641		29905.1	2470.1	29905.1				2470.1
642		29902.9	2469.62	29902.9				2469.62
643		29900.8	2469.11	29900.8				2469.11
644		29898.8	2468.59	29898.8				2468.59
645		29896.9	2468.04	29896.9				2468.04
646		29895.1	2467.48	29895.1				2467.48
647		29893.4	2466.9	29893.4				2466.9
648		29891.8	2466.3	29891.8				2466.3
649		29890.3	2465.69	29890.3				2465.69
650		29888.9	2465.07	29888.9				2465.07
651		29887.6	2464.43	29887.6				2464.43
652		29886.4	2463.78	29886.4				2463.78
653		29885.3	2463.12	29885.3				2463.12
654		29884.2	2462.45	29884.2				2462.45
655		29883.3	2461.77	29883.3				2461.77
656		29882.5	2461.08	29882.5				2461.08
657		29881.8	2460.39	29881.8				2460.39
658		29881.1	2459.69	29881.1				2459.69
659		29880.6	2458.98	29880.6				2458.98
660		29880.1	2458.27	29880.1				2458.27
661		29879.8	2457.55	29879.8				2457.55
662		29879.5	2456.83	29879.5				2456.83
663		29879.3	2456.11	29879.3				2456.11
664		29879.2	2455.39	29879.2				2455.39
665		29879.2	2454.67	29879.2				2454.67
666		29879.3	2453.95	29879.3				2453.95
667		29879.5	2453.23	29879.5				2453.23
668		29879.7	2452.51	29879.7				2452.51
669		29880	2451.8	29880				2451.8
670		29880.4	2451.09	29880.4				2451.09
671		29880.9	2450.38	29880.9				2450.38
672		29881.5	2449.68	29881.5				2449.68
673		29882.1	2448.98	29882.1				2448.98
674		29882.8	2448.3	29882.8				2448.3
675		29883.5	2447.61	29883.5				2447.61
676		29884.4	2446.94	29884.4				2446.94
677		29885.2	2446.27	29885.2				2446.27
678		29886.2	2445.62	29886.2				2445.62
679		29887.2	2444.97	29887.2				2444.97
680		29888.3	2444.33	29888.3				2444.33
681		29889.4	2443.71	29889.4				2443.71
682		29890.6	2443.09	29890.6				2443.09
683		29891.8	2442.49	29891.8				2442.49
684		29893.1	2441.9	29893.1				2441.9
685		29894.4	2441.32	29894.4				2441.32
686		29895.7	2440.76	29895.7				2440.76
687		29897.1	2440.2	29897.1				2440.2
688		29898.6	2439.66	29898.6				2439.66
689		29900.1	2439.14	29900.1				2439.14
690		29901.6	2438.63	29901.6				2438.63
691		29903.1	2438.14	29903.1				2438.14
692		29904.7	2437.66	29904.7				2437.66
693		29906.3	2437.19	29906.3				2437.19
694		29907.9	2436.74	29907.9				2436.74
695		29909.6	2436.31	29909.6				2436.31
696		29911.3	2435.9	29911.3				2435.9
697		29913	2435.49	29913				2435.49
698		29914.7	2435.11	29914.7				2435.11
699		29916.4	2434.74	29916.4				2434.74
700		29918.1	2434.39	29918.1				2434.39

## Sheet: Fig_8
TRANSFER OF BERKELEY-Madonna data "ModèleSIRavecI1etI2,mmd"
TIME	S:1	I:1	R:1	I1:1	I2:1
0	9.98E2	2.0E0	0.0E0	1.0E0	1.0E0
0.02	99798600	20079888	60119.7	10049964	10029924
0.04	9979719400	20160113	120480	10100176	10059937
0.06	9979578200	20240677	181081	10150638	10090039
0.08	9979436500	20321582	241924	10201351	1012023
0.1	9979294200	20402827	30301.1	10252317	10150511
0.12	9979151200	20484416	364341	10303535	10180881
0.14	9979007700	2056635	425917	10355009	10211342
0.16	9978863600	2064863	487740	10406738	10241892
0.18	9978718900	20731258	549810	10458724	10272533
0.2	9978573600	20814235	612128	1051097	10303265
0.22	9978427700	20897562	674695	10563474	10334088
0.24	9978281200	20981242	737513	1061624	10365002
0.26	9978134100	21065276	800583	10669268	10396008
0.28	9977986400	21149665	863905	1072256	10427106
0.3	9977838100	21234412	927481	10776117	10458295
0.32	9977689200	21319517	991312	10829939	10489577
0.34	9977539600	21404982	1.0554e+06	1088403	10520952
0.36	9977389400	21490809	1.11974e+06	10938389	1055242
0.38	9977238700	21576999	1.18434e+06	10993018	1058398
0.4	9977087200	21663554	1.2492e+06	11047919	10615634
0.42	9976935200	21750475	1.31433e+06	11103093	10647382
0.44	9976782500	21837765	1.37971e+06	11158541	10679224
0.46	9976629200	21925425	1.44535e+06	11214264	1071116
0.48	9976475300	22013455	151126	11270265	10743191
0.5	9976320700	22101859	1.57743e+06	11326543	10775316
0.52	9976165500	22190638	1.64387e+06	11383101	10807537
0.54	9976009600	22279793	1.71058e+06	11439941	10839852
0.56	9975853100	22369326	1.77755e+06	11497062	10872264
0.58	997569600	22459238	1.84479e+06	11554468	10904771
0.6	9975538200	22549532	1.91231e+06	11612158	10937374
0.62	9975379700	22640209	198009	11670135	10970074
0.64	9975220600	22731271	2.04815e+06	117284	11002871
0.66	9975060800	22822719	21164.8	11786955	11035764
0.68	9974900400	22914555	2.18509e+06	118458	11068755
0.7	9974739300	23006781	2.25397e+06	11904937	11101844
0.72	9974577500	23099398	2.32313e+06	11964369	1113503
0.74	997441500	23192409	2.39256e+06	12024095	11168314
0.76	9974251900	23285815	2.46228e+06	12084118	11201697
0.78	9974088100	23379617	2.53228e+06	12144439	11235178
0.8	9973923600	23473818	2.60256e+06	12205059	11268759
0.82	9973758500	23568419	2.67312e+06	12265981	11302438
0.84	9973592600	23663422	2.74397e+06	12327204	11336218
0.86	9973426100	23758829	2.8151e+06	12388732	11370097
0.88	9973258800	23854641	2.88652e+06	12450565	11404076
0.9	9973090900	23950861	2.95823e+06	12512706	11438155
0.92	9972922300	2404749	3.03023e+06	12575154	11472335
0.94	997275300	24144529	3.10252e+06	12637913	11506616
0.96	9972582900	24241982	3.1751e+06	12700983	11540999
0.98	9972412200	24339849	32479.7	12764366	11575483
1	9972240700	24438132	3.32114e+06	12828064	11610069
1.02	9972068600	24536834	3.3946e+06	12892077	11644757
1.04	9971895700	24635956	3.46836e+06	12956409	11679547
1.06	9971722100	247355	3.54242e+06	13021059	1171444
1.08	9971547800	24835467	3.61677e+06	13086031	11749436
1.1	9971372700	2493586	3.69143e+06	13151325	11784536
1.12	9971196900	25036681	3.76639e+06	13216942	11819739
1.14	9971020400	25137931	3.84165e+06	13282885	11855046
1.16	9970843200	25239613	3.91722e+06	13349156	11890457
1.18	9970665200	25341727	3.99309e+06	13415755	11925972
1.2	9970486500	25444277	4.06927e+06	13482684	11961593
1.22	997030700	25547264	4.14575e+06	13549946	11997319
1.24	9970126800	2565069	4.22255e+06	1361754	12033149
1.26	9969945800	25754557	4.29966e+06	13685471	12069086
1.28	9969764100	25858866	4.37708e+06	13753738	12105129
1.3	9969581600	25963621	4.45481e+06	13822343	12141278
1.32	9969398300	26068822	4.53286e+06	13891289	12177533
1.34	9969214300	26174472	4.61122e+06	13960576	12213896
1.36	9969029500	26280573	4.68991e+06	14030208	12250366
1.38	996884400	26387127	4.76891e+06	14100184	12286943
1.4	9968657600	26494135	4.84823e+06	14170507	12323628
1.42	9968470500	266016	4.92787e+06	14241179	12360421
1.44	9968282600	26709524	5.00784e+06	14312201	12397323
1.46	996809400	26817909	5.08813e+06	14383575	12434334
1.48	9967904500	26926756	5.16875e+06	14455303	12471453
1.5	9967714200	27036068	5.24969e+06	14527386	12508682
1.52	9967523200	27145848	5.33097e+06	14599827	12546021
1.54	9967331300	27256096	5.41257e+06	14672627	12583469
1.56	9967138700	27366815	5.4945e+06	14745787	12621028
1.58	9966945200	27478008	5.57677e+06	1481931	12658698
1.6	996675100	27589675	565937	14893197	12696478
1.62	9966555900	2770182	5.74231e+06	1496745	1273437
1.64	99663600	27814445	5.82558e+06	15042071	12772374
1.66	9966163300	27927551	5.9092e+06	15117062	12810489
1.68	9965965700	2804114	5.99315e+06	15192424	12848717
1.7	9965767300	28155216	6.07744e+06	15268159	12887057
1.72	9965568100	28269779	61620.8	1534427	1292551
1.74	9965368100	28384833	6.24706e+06	15420757	12964076
1.76	9965167200	28500379	6.33239e+06	15497623	13002755
1.78	9964965500	28616419	6.41806e+06	1557487	13041549
1.8	996476300	28732956	6.50409e+06	156525	13080457
1.82	9964559500	28849992	6.59046e+06	15730514	13119479
1.84	9964355300	28967529	6.67719e+06	15808914	13158616
1.86	9964150200	29085569	6.76427e+06	15887702	13197868
1.88	9963944200	29204115	6.8517e+06	1596688	13237235
1.9	9963737300	29323168	6.93949e+06	1604645	13276718
1.92	9963529600	29442732	7.02764e+06	16126414	13316318
1.94	996332100	29562807	7.11615e+06	16206774	13356034
1.96	9963111600	29683398	7.20502e+06	16287531	13395866
1.98	9962901200	29804504	7.29425e+06	16368688	13435816
2	99626900	2992613	7.38385e+06	16450247	13475883
2.02	9962477900	30048278	7.47381e+06	1653221	13516068
2.04	9962264900	30170948	7.56414e+06	16614577	13556371
2.06	996205100	30294145	765484	16697353	13596792
2.08	9961836200	30417871	7.7459e+06	16780538	13637333
2.1	9961620500	30542126	7.83734e+06	16864134	13677992
2.12	9961403900	30666915	7.92916e+06	16948144	13718771
2.14	9961186400	30792239	8.02134e+06	1703257	13759669
2.16	996096800	30918101	8.11391e+06	17117413	13800688
2.18	9960748600	31044503	8.20685e+06	17202676	13841827
2.2	9960528400	31171447	8.30018e+06	1728836	13883087
2.22	9960307200	31298936	8.39388e+06	17374468	13924468
2.24	9960085100	31426973	8.48797e+06	17461002	13965971
2.26	995986200	31555559	8.58245e+06	17547964	14007595
2.28	995963800	31684697	8.67731e+06	17635355	14049342
2.3	9959413100	3181439	8.77255e+06	17723179	14091211
2.32	9959187200	3194464	8.86819e+06	17811437	14133203
2.34	9958960300	32075449	8.96422e+06	17900131	14175318
2.36	9958732500	3220682	9.06065e+06	17989263	14217557
2.38	9958503800	32338756	9.15746e+06	18078836	1425992
2.4	9958274100	32471259	925468	18168852	14302406
2.42	9958043400	32604331	9.35229e+06	18259313	14345018
2.44	9957811700	32737975	9.45031e+06	1835022	14387754
2.46	9957579100	32872193	9.54872e+06	18441577	14430616
2.48	9957345500	33006989	9.64754e+06	18533385	14473604
2.5	9957110900	33142364	9.74676e+06	18625647	14516717
2.52	9956875300	33278321	9.84639e+06	18718364	14559957
2.54	9956638700	33414863	9.94643e+06	1881154	14603324
2.56	9956401100	33551992	10046884	18905175	14646817
2.58	9956162500	33689712	10147746	18999273	14690438
2.6	995592300	33828023	10249023	19093836	14734187
2.62	9955682400	3396693	10350715	19188866	14778064
2.64	9955440700	34106435	10452825	19284365	1482207
2.66	9955198100	3424654	10555354	19380335	14866204
2.68	9954954400	34387248	10658305	1947678	14910468
2.7	9954709800	34528561	10761678	195737	14954861
2.72	995446400	34670483	10865477	19671099	14999384
2.74	9954217300	34813017	10969702	19768979	15044038
2.76	9953969500	34956164	11074355	19867342	15088822
2.78	9953720600	35099927	11179439	1996619	15133737
2.8	9953470700	3524431	11284956	20065526	15178784
2.82	9953219800	35389315	11390906	20165352	15223963
2.84	9952967800	35534944	11497292	20265671	15269274
2.86	9952714700	35681201	11604116	20366484	15314717
2.88	9952460500	35828089	1171138	20467796	15360293
2.9	9952205300	35975609	11819085	20569606	15406002
2.92	995194900	36123765	11927234	20671919	15451846
2.94	9951691600	3627256	12035829	20774737	15497823
2.96	9951433100	36421996	1214487	20878062	15543934
2.98	9951173600	36572077	12254361	20981896	1559018
3	9950912900	36722804	12364303	21086243	15636562
3.02	9950651100	36874182	12474699	21191103	15683079
3.04	9950388200	37026213	12585549	21296481	15729732
3.06	9950124200	37178899	12696857	21402379	15776521
3.08	9949859100	37332245	12808623	21508798	15823447
3.1	9949592900	37486251	12920851	21615742	1587051
3.12	9949325500	37640923	13033541	21723213	1591771
3.14	994905700	37796262	13146697	21831213	15965048
3.16	9948787400	37952271	1326032	21939746	16012524
3.18	9948516600	38108953	13374411	22048814	16060139
3.2	9948244700	38266312	13488974	22158419	16107893
3.22	9947971600	38424351	1360401	22268564	16155786
3.24	9947697400	38583071	13719521	22379252	16203819
3.26	994742200	38742477	13835509	22490485	16251992
3.28	9947145500	38902572	13951976	22602266	16300306
3.3	9946867700	39063358	14068925	22714597	16348761
3.32	9946588800	39224838	14186357	22827481	16397356
3.34	9946308700	39387016	14304275	22940922	16446094
3.36	9946027400	39549894	1442268	23054921	16494973
3.38	9945744900	39713477	14541575	23169481	16543996
3.4	9945461300	39877766	14660961	23284605	1659316
3.42	9945176400	40042765	14780842	23400296	16642469
3.44	9944890300	40208477	14901219	23516556	16691921
3.46	994460300	40374906	15022094	23633389	16741516
3.48	9944314500	40542053	15143469	23750797	16791257
3.5	9944024700	40709924	15265347	23868782	16841142
3.52	9943733800	4087852	15387729	23987348	16891173
3.54	9943441500	41047846	15510619	24106497	16941349
3.56	9943148100	41217903	15634017	24226232	16991671
3.58	9942853400	41388696	15757927	24346556	1704214
3.6	9942557400	41560228	1588235	24467472	17092755
3.62	9942260200	41732501	16007289	24588983	17143518
3.64	9941961700	4190552	16132746	24711092	17194429
3.66	994166200	42079288	16258723	248338	17245487
3.68	994136100	42253807	16385222	24957113	17296695
3.7	9941058700	42429082	16512246	25081031	17348051
3.72	9940755100	42605114	16639797	25205559	17399556
3.74	9940450200	42781909	16767878	25330698	17451211
3.76	994014400	42959469	1689649	25456453	17503016
3.78	9939836600	43137798	17025635	25582826	17554972
3.8	9939527800	43316898	17155317	2570982	17607079
3.82	9939217700	43496774	17285538	25837437	17659337
3.84	9938906300	43677429	17416299	25965682	17711747
3.86	9938593500	43858866	17547603	26094557	17764309
3.88	9938279500	44041089	17679453	26224065	17817024
3.9	993796400	44224101	1781185	26354209	17869892
3.92	9937647300	44407905	17944798	26484992	17922913
3.94	9937329200	44592506	18078298	26616418	17976088
3.96	9937009700	44777907	18212354	26748489	18029418
3.98	9936688900	4496411	18346967	26881208	18082902
4	9936366700	4515112	18482139	27014579	18136542
4.02	9936043200	45338941	18617874	27148604	18190337
4.04	9935718300	45527575	18754174	27283288	18244288
4.06	9935391900	45717027	1889104	27418632	18298395
4.08	9935064200	459073	19028477	27554641	1835266
4.1	9934735100	46098398	19166485	27691317	18407081
4.12	9934404600	46290324	19305068	27828663	18461661
4.14	9934072700	46483082	19444228	27966684	18516398
4.16	9933739400	46676675	19583967	28105381	18571294
4.18	9933404600	46871108	19724289	28244759	18626349
4.2	9933068400	47066384	19865195	2838482	18681564
4.22	9932730800	47262507	20006688	28525569	18736938
4.24	9932391700	4745948	20148771	28667007	18792473
4.26	9932051200	47657308	20291446	28809139	18848169
4.28	9931709300	47855993	20434715	28951967	18904026
4.3	9931365900	4805554	20578582	29095496	18960044
4.32	993102100	48255953	20723049	29239728	19016224
4.34	9930674600	48457235	20868119	29384667	19072567
4.36	9930326800	4865939	21013794	29530317	19129073
4.38	9929977500	48862422	21160076	2967668	19185743
4.4	9929626700	49066336	21306969	2982376	19242576
4.42	9929274400	49271134	21454475	2997156	19299573
4.44	9928920600	4947682	21602597	30120085	19356735
4.46	9928565300	496834	21751337	30269337	19414063
4.48	9928208400	49890876	21900698	3041932	19471556
4.5	9927850100	50099252	22050683	30570037	19529215
4.52	9927490200	50308533	22201295	30721492	1958704
4.54	9927128700	50518722	22352535	30873689	19645033
4.56	9926765800	50729824	22504408	31026631	19703193
4.58	9926401200	50941842	22656915	31180321	19761521
4.6	9926035200	5115478	2281006	31334763	19820017
4.62	9925667500	51368643	22963845	31489962	19878682
4.64	9925298300	51583435	23118273	31645919	19937516
4.66	9924927500	51799159	23273346	3180264	1999652
4.68	9924555100	5201582	23429068	31960127	20055694
4.7	9924181100	52233422	23585442	32118384	20115038
4.72	9923805600	52451969	2374247	32277416	20174554
4.74	9923428400	52671466	23900155	32437225	20234241
4.76	9923049600	52891915	240585	32597815	202941
4.78	9922669200	53113322	24217507	32759191	20354132
4.8	9922287100	53335691	24377181	32921355	20414336
4.82	9921903500	53559026	24537522	33084312	20474714
4.84	9921518100	53783331	24698536	33248065	20535266
4.86	9921131200	54008611	24860223	33412619	20595992
4.88	9920742500	54234869	25022588	33577976	20656893
4.9	9920352300	54462111	25185634	33744142	20717969
4.92	9919960300	5469034	25349362	33911119	20779221
4.94	9919566700	5491956	25513777	34078911	20840649
4.96	9919171300	55149777	2567888	34247523	20902253
4.98	9918774300	55380994	25844676	34416959	20964035
5	9918375600	55613216	26011167	34587222	21025994
5.02	9917975200	55846447	26178357	34758315	21088132
5.04	9917573100	56080692	26346247	34930244	21150447
5.06	9917169200	56315955	26514842	35103012	21212942
5.08	9916763600	5655224	26684144	35276624	21275617
5.1	9916356300	56789553	26854156	35451082	21338471
5.12	9915947200	57027897	27024882	35626391	21401506
5.14	9915536400	57267278	27196325	35802556	21464722
5.16	9915123800	57507699	27368487	3597958	21528119
5.18	9914709500	57749165	27541372	36157467	21591698
5.2	9914293300	57991681	27714983	36336222	21655459
5.22	9913875400	58235251	27889323	36515848	21719404
5.24	9913455700	58479881	28064395	3669635	21783531
5.26	9913034200	58725574	28240203	36877731	21847843
5.28	9912610900	58972335	2841675	37059997	21912338
5.3	9912185800	5922017	28594038	37243151	21977019
5.32	9911758800	59469082	28772072	37427197	22041885
5.34	9911330100	59719077	28950854	3761214	22106936
5.36	9910899500	59970158	29130388	37797984	22172174
5.38	991046700	60222332	29310676	37984733	22237599
5.4	9910032700	60475602	29491723	38172391	22303211
5.42	9909596500	60729974	29673531	38360963	22369011
5.44	9909158400	60985452	29856104	38550454	22434998
5.46	9908718500	61242041	30039445	38740866	22501175
5.48	9908276700	61499747	30223557	38932206	22567541
5.5	990783300	61758573	30408444	39124476	22634097
5.52	9907387400	62018525	3059411	39317682	22700842
5.54	9906939800	62279607	30780557	39511828	22767779
5.56	9906490400	62541826	30967788	39706919	22834907
5.58	990603900	62805184	31155809	39902958	22902226
5.6	9905585700	63069689	31344621	40099951	22969738
5.62	9905130400	63335344	31534228	40297902	23037442
5.64	9904673200	63602155	31724634	40496815	2310534
5.66	990421400	63870126	31915842	40696695	23173432
5.68	9903752900	64139263	32107856	40897546	23241717
5.7	9903289800	64409571	32300679	41099374	23310198
5.72	9902824600	64681055	32494314	41302182	23378873
5.74	9902357500	6495372	32688766	41505975	23447745
5.76	9901888400	65227571	32884038	41710759	23516813
5.78	9901417300	65502614	33080133	41916537	23586077
5.8	9900944100	65778853	33277055	42123314	23655539
5.82	9900468900	66056294	33474807	42331095	23725199
5.84	9899991700	66334942	33673394	42539885	23795057
5.86	9899512400	66614802	33872818	42749689	23865114
5.88	989903100	6689588	34073084	4296051	2393537
5.9	9898547600	67178181	34274195	43172355	24005826
5.92	9898062100	6746171	34476154	43385228	24076482
5.94	9897574600	67746473	34678966	43599133	2414734
5.96	9897084900	68032474	34882634	43814076	24218399
5.98	9896593100	6831972	35087162	44030061	24289659
6	9896099200	68608216	35292554	44247093	24361123
6.02	9895603200	68897967	35498813	44465178	24432789
6.04	9895105100	69188978	35705943	44684319	24504659
6.06	9894604800	69481256	35913948	44904523	24576733
6.08	9894102400	69774805	36122832	45125794	24649011
6.1	9893597800	70069631	36332598	45348137	24721495
6.12	989309100	7036574	36543251	45571557	24794184
6.14	9892582100	70663138	36754794	45796059	24867079
6.16	9892070900	70961829	36967231	46021648	24940181
6.18	9891557600	7126182	37180566	4624833	2501349
6.2	9891042100	71563116	37394803	46476109	25087007
6.22	9890524300	71865722	37609946	4670499	25160732
6.24	9890004400	72169645	37825999	46934979	25234666
6.26	9889482100	72474891	38042965	47166081	2530881
6.28	9888957700	72781464	38260849	47398301	25383163
6.3	988843100	73089371	38479655	47631645	25457726
6.32	988790200	73398618	38699387	47866117	25532501
6.34	9887370700	7370921	38920048	48101723	25607487
6.36	9886837200	74021153	39141643	48338468	25682685
6.38	9886301400	74334453	39364177	48576357	25758096
6.4	9885763200	74649116	39587652	48815396	25833719
6.42	9885222800	74965147	39812073	4905559	25909557
6.44	98846800	75282553	40037444	49296945	25985608
6.46	9884134900	7560134	40263769	49539466	26061875
6.48	9883587400	75921514	40491053	49783158	26138356
6.5	9883037600	7624308	407193	50028027	26215054
6.52	9882485400	76566045	40948513	50274078	26291967
6.54	9881930900	76890414	41178697	50521316	26369098
6.56	9881373900	77216195	41409857	50769749	26446446
6.58	9880814600	77543392	41641996	5101938	26524012
6.6	9880252900	77872012	41875119	51270215	26601797
6.62	9879688700	78202061	4210923	5152226	266798
6.64	9879122100	78533545	42344333	51775522	26758024
6.66	9878553100	78866471	42580432	52030004	26836467
6.68	9877981600	79200845	42817533	52285713	26915132
6.7	9877407700	79536673	43055639	52542655	26994017
6.72	9876831300	79873961	43294754	52800836	27073125
6.74	9876252400	80212715	43534884	5306026	27152455
6.76	987567100	80552942	43776032	53320934	27232008
6.78	9875087100	80894649	44018203	53582864	27311784
6.8	9874500800	81237841	44261402	53846056	27391785
6.82	9873911800	81582525	44505632	54110515	2747201
6.84	9873320400	81928707	44750898	54376247	2755246
6.86	9872726400	82276394	44997205	54643258	27633136
6.88	9872129800	82625593	45244558	54911554	27714039
6.9	9871530700	82976309	45492961	55181141	27795168
6.92	987092900	8332855	45742417	55452025	27876525
6.94	9870324700	83682322	45992933	55724211	2795811
6.96	9869717900	84037631	46244513	55997707	28039923
6.98	9869108400	84394484	46497161	56272518	28121966
7	9868496200	84752888	46750881	56548649	28204238
7.02	9867881500	85112849	4700568	56826108	28286741
7.04	9867264100	85474374	4726156	571049	28369474
7.06	986664400	85837471	47518527	57385031	28452439
7.08	9866021300	86202144	47776586	57666508	28535636
7.1	9865395900	86568402	48035742	57949337	28619065
7.12	9864767800	86936251	48295998	58233523	28702728
7.14	9864136900	87305698	48557361	58519074	28786624
7.16	9863503400	8767675	48819834	58805995	28870755
7.18	9862867200	88049413	49083423	59094293	2895512
7.2	9862228200	88423695	49348132	59383974	29039721
7.22	9861586400	88799602	49613967	59675045	29124557
7.24	9860941900	89177142	49880932	59967511	29209631
7.26	9860294600	89556321	50149031	6026138	29294941
7.28	9859644600	89937146	50418271	60556657	29380489
7.3	9858991700	90319625	50688656	60853349	29466276
7.32	985833600	90703764	50960191	61151463	29552301
7.34	9857677500	91089571	5123288	61451005	29638566
7.36	9857016200	91477053	5150673	61751982	29725071
7.38	985635200	91866216	51781744	620544	29811816
7.4	985568500	92257069	52057929	62358266	29898803
7.42	9855015100	92649618	52335288	62663586	29986032
7.44	9854342300	9304387	52613828	62970368	30073502
7.46	9853666600	93439833	52893553	63278617	30161216
7.48	985298800	93837514	53174469	6358834	30249174
7.5	9852306500	9423692	5345658	63899545	30337375
7.52	985162200	94638059	53739892	64212238	30425821
7.54	9850934700	95040938	5402441	64526426	30514513
7.56	9850244300	95445565	54310139	64842115	3060345
7.58	984955100	95851946	54597085	65159312	30692634
7.6	9848854700	9626009	54885253	65478025	30782065
7.62	9848155300	96670004	55174648	6579826	30871744
7.64	984745300	97081695	55465275	66120024	3096167
7.66	9846747700	9749517	55757139	66443324	31051846
7.68	9846039300	97910439	56050247	66768168	31142271
7.7	9845327900	98327507	56344604	67094561	31232946
7.72	9844613400	98746383	56640214	67422511	31323872
7.74	9843895800	99167075	56937084	67752026	31415049
7.76	9843175200	99589589	57235219	68083112	31506478
7.78	9842451400	100013930	57534623	68415776	31598159
7.8	9841724600	100440120	57835304	68750026	31690093
7.82	9840994600	100868150	58137266	69085868	31782281
7.84	9840261500	101298030	58440515	69423311	31874723
7.86	9839525200	101729780	58745056	69762361	31967419
7.88	9838785700	10216340	59050895	70103025	32060371
7.9	9838043100	102598890	59358038	70445311	32153579
7.92	9837297200	103036270	59666491	70789226	32247044
7.94	9836548200	103475540	59976258	71134777	32340766
7.96	9835795900	103916720	60287346	71481973	32434745
7.98	9835040400	10435980	6059976	71830819	32528983
8	9834281700	10480480	60913506	72181325	3262348
8.02	9833519700	105251730	61228591	72533496	32718237
8.04	9832754400	105700590	61545019	72887341	32813254
8.06	9831985800	10615140	61862796	73242868	32908531
8.08	9831213900	106604150	62181929	73600083	3300407
8.1	9830438700	107058870	62502423	73958995	33099871
8.12	9829660200	107515550	62824284	74319611	33195935
8.14	9828878300	10797420	63147518	74681938	33292261
8.16	982809300	108434840	63472131	75045985	33388852
8.18	9827304400	108897470	63798129	75411759	33485707
8.2	9826512400	10936210	64125518	75779268	33582827
8.22	982571700	109828730	64454304	7614852	33680213
8.24	9824918100	110297390	64784493	76519522	33777865
8.26	9824115800	110768070	6511609	76892282	33875783
8.28	9823310100	111240780	65449103	77266809	3397397
8.3	9822500900	111715530	65783537	77643109	34072424
8.32	9821688300	112192340	66119398	78021192	34171147
8.34	9820872100	11267120	66456693	78401064	34270139
8.36	9820052400	113152140	66795428	78782735	34369402
8.38	9819229200	113635150	67135608	79166212	34468934
8.4	9818402500	114120240	67477241	79551502	34568738
8.42	9817572200	114607430	67820332	79938615	34668814
8.44	9816738400	115096720	68164887	80327558	34769162
8.46	981590100	115588120	68510914	8071834	34869783
8.48	9815059900	116081650	68858418	81110968	34970677
8.5	9814215300	11657730	69207406	81505451	35071846
8.52	981336700	117075090	69557884	81901797	3517329
8.54	9812515100	117575020	69909859	82300015	35275009
8.56	9811659500	118077120	70263336	82700112	35377004
8.58	9810800300	118581370	70618324	83102098	35479275
8.6	9809937400	11908780	70974827	8350598	35581824
8.62	9809070700	119596420	71332853	83911766	35684651
8.64	9808200400	120107220	71692407	84319466	35787757
8.66	9807326300	120620230	72053498	84729088	35891141
8.68	9806448400	121135440	72416131	8514064	35994805
8.7	9805566800	121652880	72780313	8555413	3609875
8.72	9804681400	122172540	73146051	85969569	36202975
8.74	9803792200	122694450	7351335	86386963	36307483
8.76	9802899200	123218590	73882219	86806321	36412272
8.78	9802002300	1237450	74252664	87227653	36517344
8.8	9801101600	124273670	74624692	87650967	366227
8.82	9800197100	124804610	74998309	88076272	36728339
8.84	9799288600	125337840	75373522	88503576	36834264
8.86	9798376300	125873360	75750338	88932889	36940474
8.88	97974600	126411190	76128764	89364219	37046969
8.9	9796539900	126951330	76508807	89797574	37153751
8.92	9795615700	127493790	76890474	90232965	37260821
8.94	9794687700	128038580	77273772	906704	37368178
8.96	9793755600	128585710	77658708	91109887	37475823
8.98	9792819500	129135190	78045289	91551436	37583758
9	9791879400	129687040	78433522	91995056	37691982
9.02	9790935300	130241250	78823414	92440756	37800497
9.04	9789987200	130797850	79214972	92888545	37909302
9.06	978903500	131356830	79608203	93338432	38018399
9.08	9788078700	131918210	80003115	93790426	38127788
9.1	9787118300	132482010	80399715	94244537	3823747
9.12	9786153800	133048220	80798009	94700774	38347445
9.14	9785185100	133616860	81198006	95159146	38457714
9.16	9784212300	134187940	81599713	95619662	38568278
9.18	9783235400	134761470	82003137	96082332	38679137
9.2	9782254300	135337460	82408284	96547165	38790292
9.22	9781268900	135915910	82815164	9701417	38901743
9.24	9780279400	136496850	83223782	97483358	39013492
9.26	9779285600	137080270	83634147	97954737	39125538
9.28	9778287500	13766620	84046266	98428316	39237883
9.3	9777285200	138254630	84460147	98904107	39350526
9.32	9776278600	138845590	84875797	99382117	39463469
9.34	9775267700	139439070	85293223	99862357	39576712
9.36	9774252500	140035090	85712434	100344840	39690257
9.38	9773232900	140633670	86133436	100829560	39804102
9.4	977220900	14123480	86556238	101316550	3991825
9.42	9771180600	141838510	86980848	101805810	400327
9.44	9770147900	142444790	87407272	102297340	40147454
9.46	9769110800	143053670	87835519	102791160	40262512
9.48	9768069200	143665160	88265597	103287280	40377874
9.5	9767023200	144279250	88697513	103785710	40493541
9.52	9765972800	144895970	89131275	104286450	40609515
9.54	9764917800	145515320	89566891	104789530	40725794
9.56	9763858300	146137320	90004369	105294940	40842381
9.58	9762794300	146761970	90443718	10580270	40959275
9.6	9761725800	147389290	90884944	106312810	41076478
9.62	9760652700	148019290	91328056	10682530	41193989
9.64	975957500	148651970	91773062	107340160	4131181
9.66	9758492700	149287350	9221997	107857410	41429941
9.68	9757405800	149925440	92668789	108377060	41548383
9.7	9756314200	150566260	93119526	108899120	41667137
9.72	975521800	15120980	93572189	10942360	41786202
9.74	9754117100	151856080	94026787	10995050	4190558
9.76	9753011600	152505120	94483329	110479850	42025271
9.78	9751901300	153156920	94941821	111011640	42145276
9.8	9750786200	15381150	95402273	11154590	42265595
9.82	9749666400	154468860	95864693	112082630	4238623
9.84	9748541900	155129020	96329089	112621840	4250718
9.86	9747412500	155791990	9679547	113163540	42628447
9.88	9746278400	156457770	97263843	113707740	4275003
9.9	9745139400	157126390	97734219	114254460	42871931
9.92	9743995500	157797850	98206605	11480370	4299415
9.94	9742846800	158472160	98681009	115355480	43116688
9.96	9741693200	159149340	99157441	11590980	43239546
9.98	9740534700	15982940	99635908	116466670	43362723
10	9739371200	160512340	100116420	117026120	43486221
10.02	9738202800	161198180	100598980	117588140	4361004
10.04	9737029500	161886930	101083610	118152750	43734181
10.06	9735851100	16257860	101570310	118719960	43858644
10.08	9734667700	163273210	102059090	119289770	43983431
10.1	9733479300	163970760	102549950	119862220	44108541
10.12	9732285800	164671260	103042910	120437290	44233975
10.14	9731087300	165374740	103537980	1210150	44359734
10.16	9729883600	166081190	104035170	121595370	44485819
10.18	9728674900	166790640	104534470	122178410	4461223
10.2	972746100	167503090	105035910	122764120	44738967
10.22	972624200	168218550	105539490	123352520	44866032
10.24	9725017700	168937040	106045230	123943620	44993425
10.26	9723788300	169658580	106553120	124537430	45121146
10.28	9722553700	170383160	107063180	125133960	45249196
10.3	9721313800	17111080	107575420	125733220	45377576
10.32	9720068600	171841520	108089850	126335230	45506287
10.34	9718818200	172575320	108606470	126940	45635328
10.36	9717562500	173312230	10912530	127547530	45764701
10.38	9716301400	174052240	109646350	128157840	45894405
10.4	971503500	174795380	110169620	128770940	46024443
10.42	9713763200	175541650	110695130	129386840	46154814
10.44	9712486100	176291070	111222870	130005550	46285519
10.46	9711203500	177043650	111752870	130627090	46416558
10.48	9709915500	17779940	112285140	131251470	46547932
10.5	970862200	178558330	112819670	131878690	46679642
10.52	970732300	179320460	113356490	132508780	46811689
10.54	9706018600	18008580	11389560	133141730	46944072
10.56	9704708600	180854360	114437010	133777570	47076792
10.58	9703393100	181626160	114980730	134416310	47209851
10.6	970207200	18240120	115526770	135057950	47343248
10.62	9700745400	183179490	116075140	135702510	47476985
10.64	9699413100	183961060	116625850	136350	47611061
10.66	9698075200	184745910	117178910	137000440	47745478
10.68	9696731600	185534060	117734330	137653830	47880236
10.7	9695382400	186325520	118292120	138310190	48015335
10.72	9694027400	18712030	118852290	138969520	48150776
10.74	9692666700	187918410	119414840	139631850	4828656
10.76	9691300300	188719870	11997980	140297180	48422688
10.78	9689928100	189524690	120547170	140965530	48559159
10.8	9688550200	190332880	121116950	141636910	48695975
10.82	9687166400	191144460	121689170	142311320	48833135
10.84	9685776700	191959440	122263820	142988790	48970642
10.86	9684381300	192777820	122840930	143669330	49108494
10.88	9682979900	193599630	123420490	144352940	49246693
10.9	9681572600	194424880	124002530	145039640	4938524
10.92	9680159400	195253580	124587040	145729440	49524134
10.94	9678740200	196085740	125174050	146422360	49663377
10.96	9677315100	196921380	125763560	147118410	49802969
10.98	9675883900	197760510	126355580	147817590	4994291
11	9674446700	198603130	126950130	148519930	50083202
11.02	9673003500	199449280	127547210	149225440	50223844
11.04	9671554200	200298960	128146830	149934120	50364837
11.06	9670098800	201152170	1287490	150645990	50506183
11.08	9668637300	202008940	129353740	151361060	5064788
11.1	9667169700	202869290	129961060	152079360	50789931
11.12	9665695800	203733210	130570960	152800880	50932335
11.14	9664215800	204600730	131183460	153525640	51075093
11.16	9662729600	205471860	131798570	154253650	51218205
11.18	9661237100	206346610	13241630	154984940	51361673
11.2	9659738300	2072250	133036650	15571950	51505496
11.22	9658233300	208107040	133659650	156457360	51649676
11.24	965672200	208992740	13428530	157198530	51794212
11.26	9655204300	209882120	134913610	157943010	51939105
11.28	9653680200	210775180	13554460	158690830	52084356
11.3	9652149800	211671960	136178270	159441990	52229966
11.32	9650612900	212572450	136814630	160196510	52375935
11.34	9649069600	213476670	137453710	160954410	52522263
11.36	9647519900	214384640	13809550	161715690	5266895
11.38	9645963600	215296360	138740020	162480370	52815999
11.4	9644400900	216211860	139387280	163248460	52963408
11.42	9642831600	217131150	140037290	164019970	53111179
11.44	9641255700	218054240	140690070	164794930	53259312
11.46	9639673200	218981140	141345620	165573340	53407807
11.48	9638084200	219911880	142003960	166355210	53556666
11.5	9636488500	220846450	14266510	167140560	53705888
11.52	9634886100	221784880	143329040	167929410	53855474
11.54	963327700	222727180	143995810	168721760	54005425
11.56	9631661200	223673370	144665410	169517630	5415574
11.58	9630038700	224623460	145337850	170317040	54306422
11.6	9628409400	225577460	146013150	171119990	5445747
11.62	9626773300	226535390	146691320	17192650	54608884
11.64	9625130400	227497260	147372370	172736590	54760665
11.66	9623480600	228463080	148056310	173550270	54912814
11.68	962182400	229432880	148743150	174367550	55065331
11.7	9620160400	230406660	149432910	175188440	55218217
11.72	96184900	231384440	15012560	176012970	55371472
11.74	9616812500	232366230	150821220	176841130	55525097
11.76	9615128200	233352050	15151980	177672960	55679091
11.78	9613436700	234341910	152221340	178508460	55833456
11.8	9611738300	235335830	152925850	179347640	55988192
11.82	9610032800	236333820	153633360	180190520	561433
11.84	9608320200	23733590	154343860	181037120	56298779
11.86	9606600500	238342080	155057380	181887450	56454631
11.88	9604873700	239352370	155773920	182741510	56610856
11.9	9603139700	240366790	156493490	183599340	56767454
11.92	9601398500	241385360	157216120	184460930	56924426
11.94	9599650100	242408080	157941810	185326310	57081773
11.96	9597894400	243434980	158670570	186195490	57239494
11.98	9596131500	244466070	159402430	187068480	5739759
12	9594361300	245501360	160137380	187945290	57556062
12.02	9592583700	246540860	160875440	188825950	57714911
12.04	9590798800	24758460	161616620	189710470	57874135
12.06	9589006500	248632590	162360950	190598860	58033737
12.08	9587206700	249684840	163108420	191491130	58193716
12.1	9585399600	250741370	163859060	19238730	58354073
12.12	9583584900	251802190	164612880	193287380	58514808
12.14	9581762800	252867320	165369880	19419140	58675922
12.16	9579933100	253936770	166130090	195099350	58837415
12.18	9578095900	255010550	166893510	196011270	58999288
12.2	9576251200	256088690	167660150	196927150	59161541
12.22	9574398800	25717120	168430040	197847030	59324174
12.24	9572538700	258258090	169203180	19877090	59487188
12.26	957067100	259349380	169979590	199698790	59650583
12.28	9568795600	260445080	170759290	200630720	5981436
12.3	9566912500	26154520	171542270	201566690	59978519
12.32	9565021700	262649770	172328560	202506710	6014306
12.34	956312300	26375880	173118170	203450820	60307984
12.36	9561216600	264872310	173911120	204399010	60473291
12.38	9559302300	26599030	174707410	205351320	60638982
12.4	9557380100	267112790	175507060	206307740	60805057
12.42	9555450100	268239810	176310090	207268290	60971517
12.44	9553512100	269371360	177116510	2082330	61138361
12.46	9551566200	270507460	177926320	209201870	6130559
12.48	9549612300	271648130	178739560	210174920	61473204
12.5	9547650400	272793370	179556220	211152170	61641205
12.52	9545680500	273943220	180376320	212133620	61809592
12.54	9543702400	275097670	181199880	213119310	61978365
12.56	9541716300	276256750	182026910	214109230	62147525
12.58	9539722100	277420480	182857430	215103410	62317073
12.6	9537719700	278588860	183691440	216101860	62487008
12.62	9535709100	279761920	184528970	217104590	62657331
12.64	9533690300	280939670	185370020	218111630	62828043
12.66	9531663300	282122120	186214610	219122980	62999143
12.68	9529627900	28330930	187062750	220138670	63170632
12.7	9527584300	284501210	187914470	22115870	6334251
12.72	9525532400	285697870	188769770	222183090	63514778
12.74	952347200	28689930	189628660	223211860	63687436
12.76	9521403300	288105510	190491170	224245030	63860484
12.78	9519326200	289316530	19135730	22528260	64033923
12.8	9517240600	290532350	192227070	22632460	64207753
12.82	9515146500	291753010	19310050	227371040	64381973
12.84	9513043900	292978510	193977590	228421930	64556586
12.86	9510932700	294208880	194858370	229477290	6473159
12.88	950881300	295444120	195742850	230537140	64906986
12.9	9506684700	296684260	196631040	231601490	65082774
12.92	9504547700	297929310	197522960	232670360	65258955
12.94	9502402100	299179280	198418620	233743750	65435528
12.96	9500247800	30043420	199318040	23482170	65612495
12.98	9498084700	301694070	200221230	235904210	65789856
13	9495912900	302958910	201128210	23699130	65967609
13.02	9493732300	304228740	202038990	238082990	66145757
13.04	9491542800	305503580	202953590	239179280	66324299
13.06	9489344500	306783440	203872020	240280210	66503235
13.08	9487137400	308068340	20479430	241385770	66682566
13.1	9484921300	309358280	205720430	242495990	66862292
13.12	9482696200	31065330	206650450	243610890	67042413
13.14	9480462200	31195340	207584360	244730470	67222929
13.16	9478219200	31325860	208522180	245854760	67403841
13.18	9475967200	314568920	209463920	246983770	67585148
13.2	947370600	315884370	210409590	248117520	67766851
13.22	9471435800	317204970	211359230	249256020	67948951
13.24	9469156400	318530740	212312830	250399290	68131447
13.26	9466867900	319861680	213270420	251547340	68314339
13.28	9464570200	321197830	2142320	25270020	68497628
13.3	9462263200	322539180	215197610	253857870	68681314
13.32	945994700	323885760	216167240	255020370	68865397
13.34	9457621500	325237590	217140930	256187720	69049877
13.36	9455286600	326594680	218118680	257359930	69234755
13.38	9452942400	327957050	21910050	258537020	6942003
13.4	9450588900	329324710	220086420	259719010	69605703
13.42	9448225900	330697680	221076460	260905910	69791774
13.44	9445853400	332075980	222070610	262097740	69978243
13.46	9443471500	333459620	223068920	263294510	7016511
13.48	94410800	334848610	224071380	264496240	70352375
13.5	943867900	336242980	225078010	265702940	70540038
13.52	9436268400	337642740	226088840	266914640	707281
13.54	9433848200	339047910	227103880	268131340	70916561
13.56	9431418400	340458490	228123130	269353070	7110542
13.58	9428978800	341874520	229146630	270579840	71294678
13.6	9426529600	3432960	230174390	271811670	71484335
13.62	9424070600	344722950	231206410	273048560	71674391
13.64	9421601900	346155390	232242730	274290550	71864847
13.66	9419123300	347593340	233283350	275537630	72055701
13.68	9416634900	34903680	23432830	276789840	72246954
13.7	9414136600	350485790	235377580	278047190	72438607
13.72	9411628400	351940340	236431220	279309680	72630659
13.74	9409110300	353400460	237489230	280577350	7282311
13.76	9406582200	354866160	238551620	28185020	73015961
13.78	9404044100	356337460	239618430	283128250	73209211
13.8	940149600	357814380	240689650	284411520	73402861
13.82	9398937800	359296920	241765320	285700010	7359691
13.84	9396369400	360785120	242845440	286993760	73791359
13.86	939379100	362278980	243930040	288292780	73986207
13.88	9391202400	363778530	245019120	289597070	74181455
13.9	9388603500	365283770	246112710	290906660	74377102
13.92	9385994500	366794720	247210830	292221570	74573149
13.94	9383375100	36831140	248313490	29354180	74769595
13.96	9380745500	369833820	24942070	294867380	74966441
13.98	9378105500	371362010	25053250	296198330	75163686
14	9375455100	372895980	251648880	297534650	7536133
14.02	9372794400	374435730	252769880	298876360	75559374
14.04	9370123200	37598130	25389550	300223480	75757817
14.06	9367441500	377532690	255025770	301576030	75956659
14.08	9364749400	379089930	25616070	302934030	761559
14.1	9362046700	380653020	257300320	304297480	76355541
14.12	9359333400	382221980	258444630	30566640	7655558
14.14	9356609500	383796840	259593650	307040820	76756018
14.16	935387500	38537760	260747410	308420740	76956855
14.18	9351129800	386964280	261905930	309806190	77158091
14.2	9348373900	388556890	263069210	311197170	77359725
14.22	9345607300	390155460	264237270	312593710	77561757
14.24	9342829900	391760010	265410140	313995820	77764188
14.26	9340041600	393370530	266587840	315403510	77967017
14.28	9337242600	394987060	267770370	316816810	78170244
14.3	9334432600	39660960	268957770	318235730	78373869
14.32	9331611800	398238170	270150040	319660280	78577892
14.34	93287800	39987280	27134720	321090490	78782312
14.36	9325937200	401513490	272549280	322526360	78987129
14.38	9323083500	403160250	273756290	323967910	79192344
14.4	9320218600	404813120	274968250	325415160	79397955
14.42	9317342700	406472090	276185170	326868130	79603964
14.44	9314455700	40813720	277407090	328326830	79810368
14.46	9311557600	409808440	2786340	329791270	8001717
14.48	9308648200	411485840	279865940	331261480	80224367
14.5	9305727700	413169420	281102920	332737460	8043196
14.52	9302795800	414859190	282344970	334219240	80639948
14.54	9299852800	416555160	283592090	335706830	80848332
14.56	9296898300	418257360	28484430	337200240	81057111
14.58	9293932600	419965780	286101640	33869950	81266285
14.6	9290955400	421680470	28736410	340204610	81475854
14.62	9287966900	423401410	288631730	34171560	81685816
14.64	9284966800	425128650	289904520	343232470	81896173
14.66	9281955300	426862180	29118250	344755250	82106923
14.68	9278932300	428602020	29246570	346283950	82318067
14.7	9275897700	430348190	293754120	347818590	82529603
14.72	9272851500	43210070	295047790	349359170	82741532
14.74	9269793700	433859580	296346730	350905730	82953854
14.76	9266724200	435624830	297650960	352458260	83166567
14.78	926364300	437396470	298960490	354016790	83379672
14.8	9260550100	439174510	300275340	355581340	83593168
14.82	9257445500	440958970	301595540	357151920	83807055
14.84	925432900	442749870	30292110	358728540	84021333
14.86	9251200700	444547220	304252050	360311220	84236001
14.88	9248060600	446351030	305588390	361899970	84451058
14.9	9244908500	448161330	306930160	363494820	84666504
14.92	9241744500	449978110	308277370	365095770	8488234
14.94	9238568600	451801410	309630040	366702850	85098563
14.96	9235380600	453631230	310988180	368316060	85315175
14.98	9232180600	455467590	312351830	369935420	85532174
15	9228968500	457310510	313720990	371560950	8574956
15.02	9225744300	459159990	31509570	373192660	85967332
15.04	922250800	461016050	316475960	374830560	86185491
15.06	9219259500	462878720	31786180	376474680	86404035
15.08	9215998800	464747990	319253240	378125030	86622964
15.1	9212725800	466623890	32065030	379781620	86842277
15.12	9209440600	468506440	322052990	381444460	87061975
15.14	920614300	470395630	323461340	383113580	87282056
15.16	9202833100	47229150	324875370	384788980	8750252
15.18	9199510800	474194050	32629510	386470690	87723366
15.2	9196176200	47610330	327720540	388158710	87944594
15.22	919282900	478019260	329151720	389853060	88166203
15.24	9189469400	479941950	330588660	391553760	88388192
15.26	9186097200	481871380	332031380	393260820	88610562
15.28	9182712500	483807560	33347990	394974250	88833311
15.3	9179315300	485750510	334934230	396694070	89056439
15.32	9175905300	487700240	336394410	39842030	89279945
15.34	9172482800	489656770	337860440	400152940	89503828
15.36	9169047500	491620110	339332360	401892020	89728088
15.38	9165599600	493590270	340810170	403637540	89952725
15.4	9162138800	495567260	34229390	405389530	90177737
15.42	9158665300	497551110	343783580	407147990	90403123
15.44	915517900	499541820	345279220	408912940	90628884
15.46	9151679800	501539410	346780840	410684390	90855018
15.48	9148167700	503543880	348288460	412462360	91081525
15.5	9144642600	505555260	349802110	414246860	91308404
15.52	9141104600	507573560	35132180	41603790	91535654
15.54	9137553700	509598780	352847560	417835510	91763274
15.56	9133989600	511630950	35437940	419639690	91991264
15.58	9130412600	513670070	355917350	421450450	92219623
15.6	9126822400	515716160	357461430	423267820	9244835
15.62	9123219100	517769240	359011650	425091790	92677444
15.64	9119602600	51982930	360568050	42692240	92906905
15.66	911597300	521896370	362130640	428759640	93136731
15.68	9112330100	523970460	363699430	430603540	93366922
15.7	9108673900	526051590	365274470	432454110	93597478
15.72	9105004500	528139750	366855750	434311360	93828396
15.74	9101321700	530234970	368443310	43617530	94059676
15.76	9097625600	532337260	370037170	438045940	94291318
15.78	909391600	534446630	371637340	439923310	94523321
15.8	9090193100	536563090	373243850	441807410	94755683
15.82	9086456600	538686660	374856730	443698250	94988403
15.84	9082706700	540817340	376475980	445595850	95221482
15.86	9078943200	542955140	378101640	447500230	95454917
15.88	9075166200	545100090	379733720	449411380	95688707
15.9	9071375600	547252190	381372250	451329340	95922853
15.92	9067571300	549411450	383017240	45325410	96157353
15.94	9063753400	551577880	384668720	455185680	96392205
15.96	9059921800	55375150	386326710	457124090	96627409
15.98	9056076400	555932320	387991240	459069350	96862964
16	9052217300	558120340	389662320	461021470	97098869
16.02	9048344500	560315580	391339970	462980450	97335123
16.04	9044457700	562518040	393024220	464946320	97571724
16.06	9040557200	564727750	394715080	466919080	97808672
16.08	9036642700	566944710	396412590	468898740	98045966
16.1	9032714300	569168930	398116760	470885320	98283604
16.12	902877200	571400420	399827610	472878830	98521585
16.14	9024815600	573639190	401545170	474879280	98759909
16.16	9020845300	575885250	403269450	476886680	98998573
16.18	9016860900	578138610	405000490	478901040	99237578
16.2	9012862400	580399290	406738290	480922370	99476921
16.22	9008849800	582667290	408482890	482950680	99716602
16.24	9004823100	584942610	41023430	4849860	99956619
16.26	9000782200	587225280	411992550	487028310	100196970
16.28	899672700	58951530	413757660	489077650	100437660
16.3	8992657700	591812680	415529650	491134010	100678680
16.32	898857400	594117430	417308550	493197410	100920030
16.34	8984476100	596429560	419094360	495267850	101161710
16.36	8980363800	598749080	420887130	497345360	101403720
16.38	8976237100	601075990	422686870	499429930	101646060
16.4	8972096100	603410310	424493590	501521580	101888720
16.42	8967940600	605752040	426307340	503620320	102131710
16.44	8963770700	608101190	428128110	505726160	102375020
16.46	8959586300	610457770	429955950	507839110	102618660
16.48	8955387300	61282180	431790870	509959180	102862620
16.5	8951173800	615193270	433632890	512086370	103106890
16.52	8946945800	617572190	435482040	51422070	103351490
16.54	8942703100	619958580	437338330	516362180	10359640
16.56	8938445800	622352440	439201790	518510810	103841630
16.58	8934173800	624753770	441072450	520666610	104087170
16.6	8929887100	62716260	442950320	522829570	104333020
16.62	8925585700	629578910	444835430	524999730	104579190
16.64	8921269500	632002730	446727810	527177070	104825660
16.66	8916938500	634434060	448627460	529361610	105072450
16.68	8912592700	636872890	450534420	531553360	105319540
16.7	890823200	639319250	45244870	533752320	105566930
16.72	8903856500	641773140	454370340	535958510	105814630
16.74	8899466100	644234560	456299350	538171930	106062640
16.76	8895060700	646703530	458235750	540392590	106310940
16.78	8890640400	649180040	460179580	542620490	106559540
16.8	8886205100	65166410	462130840	544855660	106808440
16.82	8881754700	654155720	464089570	547098080	107057640
16.84	8877289300	65665490	466055780	549347780	107307130
16.86	8872808800	659161660	468029510	551604750	107556910
16.88	8868313300	661675990	470010760	5538690	107806980
16.9	8863802500	66419790	471999570	556140550	108057350
16.92	8859276700	666727390	473995960	558419390	1083080
16.94	8854735600	669264480	475999940	560705540	108558930
16.96	8850179300	671809160	478011550	5629990	108810150
16.98	8845607800	674361440	480030810	565299780	109061660
17	8841020900	676921320	482057730	567607880	109313440
17.02	8836418800	679488820	484092340	569923310	109565510
17.04	8831801400	682063920	486134670	572246070	109817850
17.06	8827168600	684646640	488184730	574576170	110070470
17.08	8822520500	687236980	490242560	576913620	110323360
17.1	8817856900	689834950	492308160	579258430	110576520
17.12	8813177900	692440540	494381570	581610580	110829960
17.14	8808483400	695053760	496462810	58397010	111083660
17.16	8803773500	697674620	49855190	586336990	111337630
17.18	879904800	700303110	500648870	588711250	111591860
17.2	879430700	702939240	502753730	591092880	111846360
17.22	8789550500	705583010	504866510	59348190	112101120
17.24	8784778300	708234430	506987240	595878290	112356140
17.26	8779990600	710893490	509115930	598282080	112611410
17.28	8775187200	71356020	51125260	600693260	112866940
17.3	8770368100	716234560	513397290	603111840	113122720
17.32	8765533400	718916570	515550020	605537810	113378760
17.34	876068300	721606230	51771080	607971190	113635040
17.36	8755816800	724303540	519879660	610411970	113891570
17.38	8750934900	727008510	522056630	612860170	114148340
17.4	8746037100	729721140	524241720	615315770	114405360
17.42	8741123600	732441420	526434960	617778790	114662620
17.44	8736194300	735169350	528636380	620249230	114920120
17.46	8731249100	737904950	530845990	622727090	115177860
17.48	872628800	74064820	533063820	625212360	115435830
17.5	872131100	74339910	535289890	627705070	115694040
17.52	8716318100	746157660	537524220	630205190	115952470
17.54	8711309300	748923880	539766840	632712750	116211130
17.56	8706284500	751697750	542017770	635227730	116470020
17.58	8701243700	754479280	544277030	637750140	116729140
17.6	8696186900	757268450	546544650	640279980	116988480
17.62	8691114100	760065280	548820650	642817250	117248030
17.64	8686025200	762869760	551105050	645361950	117507810
17.66	8680920200	765681880	553397880	647914080	11776780
17.68	8675799200	768501650	555699150	650473650	1180280
17.7	867066200	771329060	55800890	653040650	118288410
17.72	8665508800	774164110	560327130	655615080	118549030
17.74	8660339300	77700680	562653890	658196940	118809860
17.76	8655153700	779857120	564989180	660786230	119070890
17.78	8649951900	782715080	567333040	663382950	119332130
17.8	8644733900	785580660	569685480	66598710	119593560
17.82	8639499600	788453870	572046530	668598680	119855190
17.84	8634249100	79133470	574416210	671217680	120117020
17.86	8628982300	794223140	576794550	673844110	120379030
17.88	8623699200	79711920	579181560	676477960	120641240
17.9	8618399900	800022860	581577270	679119230	120903630
17.92	8613084200	802934130	58398170	681767920	121166210
17.94	8607752100	805852990	586394880	684424020	121428970
17.96	8602403700	808779450	588816830	687087540	121691910
17.98	8597038900	811713490	591247560	689758460	121955030
18	8591657800	814655120	593687120	692436790	122218320
18.02	8586260200	817604320	59613550	695122530	122481790
18.04	8580846200	820561090	598592750	697815660	122745430
18.06	8575415700	823525420	601058880	700516190	123009230
18.08	8569968800	826497310	603533910	703224110	12327320
18.1	8564505400	829476740	606017870	705939420	123537330
18.12	8559025500	832463720	608510780	708662110	123801610
18.14	8553529100	835458230	611012660	711392170	124066060
18.16	8548016200	838460270	613523530	714129610	124330660
18.18	8542486700	841469830	616043430	716874420	124595410
18.2	8536940700	84448690	618572360	719626590	124860310
18.22	8531378200	847511470	621110360	722386110	125125360
18.24	852579900	850543540	623657440	725152990	125390550
18.26	8520203300	853583090	626213620	727927210	125655880
18.28	8514590900	856630110	628778940	730708760	125921350
18.3	850896200	859684610	631353410	733497650	126186950
18.32	8503316400	862746550	633937060	736293860	126452690
18.34	8497654200	865815950	63652990	739097390	126718560
18.36	8491975300	868892780	639131960	741908230	126984550
18.38	8486279700	871977030	641743260	744726360	127250670
18.4	8480567500	87506870	644363830	747551790	127516910
18.42	8474838500	878167780	646993680	750384510	127783270
18.44	8469092900	881274240	649632840	75322450	128049740
18.46	8463330600	884388090	652281340	756071770	128316320
18.48	8457551500	887509310	654939180	758926290	128583020
18.5	8451755700	890637880	65760640	761788060	128849820
18.52	8445943200	89377380	660283020	764657070	129116730
18.54	8440113900	896917050	662969050	767533310	129383740
18.56	8434267900	900067620	665664520	770416780	129650840
18.58	842840500	903225490	668369460	773307450	129918040
18.6	8422525500	906390660	671083890	776205330	130185330
18.62	8416629100	909563110	673807810	779110390	130452720
18.64	8410715900	912742820	676541270	782022630	130720180
18.66	8404785900	915929780	679284280	784942040	130987730
18.68	8398839200	919123970	682036860	787868610	131255360
18.7	8392875600	922325390	684799030	790802320	131523070
18.72	8386895200	925534010	687570820	793743160	131790850
18.74	8380897900	928749830	690352240	796691120	132058710
18.76	8374883900	931972810	693143320	799646190	132326620
18.78	836885300	935202960	695944080	802608350	132594610
18.8	8362805200	938440250	698754550	805577590	132862650
18.82	8356740600	941684660	701574730	80855390	133130760
18.84	8350659200	944936180	704404660	811537260	133398920
18.86	8344560900	948194790	707244360	814527670	133667130
18.88	8338445700	951460480	710093840	817525090	133935380
18.9	8332313700	954733220	712953130	820529530	134203690
18.92	8326164800	9580130	715822240	823540970	134472030
18.94	831999900	96129980	718701210	826559380	134740420
18.96	8313816300	96459360	721590050	829584760	135008840
18.98	8307616800	967894380	724488780	832617090	135277290
19	8301400400	971202130	727397420	835656360	135545770
19.02	8295167200	974516820	7303160	838702540	135814280
19.04	828891700	977838430	733244530	841755620	136082810
19.06	82826500	981166940	736183040	844815590	136351350
19.08	8276366100	984502340	739131540	847882420	136619920
19.1	8270065300	98784460	742090060	85095610	136888490
19.12	8263747700	99119370	745058610	854036620	137157080
19.14	8257413200	994549610	748037230	857123950	137425670
19.16	8251061800	997912330	751025920	860218070	137694260
19.18	8244693500	1001281800	754024710	863318970	137962850
19.2	8238308300	1004658100	757033620	866426630	138231440
19.22	8231906300	100804100	760052660	869541030	138500010
19.24	8225487400	1011430700	763081870	872662150	138768580
19.26	8219051700	1014827100	766121250	875789960	139037130
19.28	821259900	1018230100	769170840	878924460	139305660
19.3	8206129600	1021639800	772230640	882065620	139574170
19.32	8199643300	1025056100	775300680	885213410	139842650
19.34	8193140100	1028478900	778380990	888367820	14011110
19.36	8186620100	1031908400	781471560	891528830	140379520
19.38	8180083200	1035344300	784572440	894696420	14064790
19.4	8173529600	1038786800	787683640	897870550	140916240
19.42	8166959100	1042235800	790805170	901051220	141184540
19.44	8160371800	1045691200	793937060	90423840	141452790
19.46	8153767600	1049153100	797079320	907432060	141720990
19.48	8147146700	1052621300	800231980	910632180	141989140
19.5	814050900	105609600	803395060	913838740	142257230
19.52	8133854500	105957700	806568560	917051720	142525250
19.54	8127183200	1063064300	809752520	920271090	142793210
19.56	8120495100	1066557900	812946960	923496820	14306110
19.58	8113790300	1070057800	816151880	92672890	143328910
19.6	8107068700	1073563900	819367310	92996730	143596650
19.62	8100330400	1077076300	822593270	933211980	143864310
19.64	8093575400	1080594800	825829770	936462940	144131880
19.66	8086803700	1084119500	829076840	939720130	144399370
19.68	8080015200	1087650300	83233450	942983540	144666760
19.7	8073210100	1091187200	835602750	946253130	144934060
19.72	8066388200	1094730100	838881630	949528890	145201250
19.74	8059549700	1098279100	842171140	952810780	145468350
19.76	8052694600	1101834100	845471310	956098780	145735330
19.78	8045822800	1105395100	848782150	959392850	146002210
19.8	8038934400	1108961900	852103680	962692980	146268970
19.82	8032029300	1112534700	855435930	965999130	146535610
19.84	8025107700	1116113400	85877890	969311270	146802130
19.86	8018169500	1119697900	862132610	972629370	147068520
19.88	8011214700	1123288200	865497090	975953410	147334780
19.9	8004243400	1126884300	868872350	979283360	147600910
19.92	7997255500	1130486100	87225840	982619180	147866890
19.94	7990251100	1134093600	875655270	985960840	148132740
19.96	7983230300	1137706800	879062970	989308320	148398440
19.98	7976192900	1141325600	882481520	992661590	148663990
20	7969139100	11449500	885910930	99602060	148929380
20.02	7967368200	114328700	889344870	994092170	14919480
20.04	7966654300	114057500	892770660	991114360	149460640
20.06	7965939300	1137872400	896188330	988145470	149726880
20.08	7965223100	113517900	89959790	985185480	149993540
20.1	7964505600	113249500	902999410	982234350	15026060
20.12	796378700	1129820100	906392880	979292060	150528070
20.14	7963067100	1127154600	909778340	976358590	150795960
20.16	796234600	1124498200	913155820	97343390	151064260
20.18	7961623700	1121850900	916525340	970517980	151332960
20.2	7960900200	1119212900	919886930	967610790	151602090
20.22	7960175400	1116583900	923240630	964712310	151871620
20.24	7959449500	1113964100	926586450	961822510	152141570
20.26	7958722300	1111353300	929924420	958941360	152411930
20.28	7957993900	1108751500	933254570	956068850	15268270
20.3	7957264200	1106158800	936576940	953204940	152953890
20.32	7956533400	1103575100	939891540	950349610	153225490
20.34	7955801300	1101000300	94319840	947502830	153497510
20.36	7955067900	1098434500	946497550	944664580	153769940
20.38	7954333400	1095877600	949789010	941834840	154042790
20.4	7953597600	1093329600	953072820	939013570	154316050
20.42	7952860500	1090790500	9563490	936200750	154589730
20.44	7952122200	1088260200	959617570	933396350	154863830
20.46	7951382700	1085738700	962878570	930600360	155138350
20.48	795064200	108322600	966132010	927812740	155413280
20.5	7949900	1080722100	969377930	925033480	155688630
20.52	7949156700	1078226900	972616360	922262530	15596440
20.54	7948412200	1075740500	975847310	919499890	156240580
20.56	7947666500	1073262700	979070810	916745530	156517190
20.58	7946919500	1070793600	982286890	913999410	156794220
20.6	7946171200	1068333200	985495580	911261520	157071660
20.62	7945421700	1065881400	98869690	908531830	157349530
20.64	794467100	1063438100	991890870	905810320	157627820
20.66	794391900	1061003500	995077540	903096960	157906520
20.68	7943165700	1058577400	99825690	900391730	158185650
20.7	7942411200	1056159800	100142900	897694610	15846520
20.72	7941655400	1053750700	1004593900	895005560	158745180
20.74	7940898300	1051350100	1007751500	892324560	159025570
20.76	79401400	104895800	101090200	88965160	159306390
20.78	7939380400	1046574300	1014045300	886986650	159587630
20.8	7938619600	104419900	1017181400	884329670	15986930
20.82	7937857500	104183200	1020310500	881680660	160151390
20.84	7937094100	1039473500	1023432400	879039580	16043390
20.86	7936329400	1037123300	1026547300	876406420	160716840
20.88	7935563500	1034781300	1029655200	873781140	16100020
20.9	7934796300	1032447700	103275600	871163720	161283990
20.92	7934027800	1030122300	1035849900	868554150	16156820
20.94	793325800	1027805200	1038936800	865952390	161852840
20.96	7932486900	1025496300	1042016700	863358420	162137910
20.98	7931714600	1023195600	1045089800	860772230	162423410
21	793094100	1020903100	1048155900	858193780	162709330
21.02	7930166100	1018618700	1051215200	855623060	162995680
21.04	7929389900	1016342500	1054267600	853060040	163282450
21.06	7928612400	1014074300	1057313200	850504690	163569660
21.08	7927833600	1011814300	1060352100	8479570	163857290
21.1	7927053600	1009562300	1063384100	845416940	164145350
21.12	7926272200	1007318300	1066409500	842884490	164433850
21.14	7925489600	1005082400	1069428100	840359630	164722770
21.16	7924705600	1002854400	10724400	837842330	165012120
21.18	7923920300	1000634500	1075445200	835332570	16530190
21.2	7923133800	998422440	1078443800	832830320	165592110
21.22	7922345900	996218340	1081435700	830335580	165882760
21.24	7921556800	994022140	1084421100	82784830	166173840
21.26	7920766300	991833820	1087399900	825368480	166465340
21.28	7919974500	989653370	1090372100	822896080	166757280
21.3	7919181400	987480750	1093337800	820431090	167049660
21.32	7918387100	985315950	109629700	817973490	167342460
21.34	7917591300	983158950	1099249700	815523250	16763570
21.36	7916794300	981009720	110219600	813080340	167929370
21.38	791599600	978868240	1105135800	810644760	168223480
21.4	7915196300	976734490	1108069200	808216470	168518020
21.42	7914395400	974608450	1110996200	805795450	168812990
21.44	7913593100	972490090	1113916800	803381690	16910840
21.46	7912789500	97037940	1116831100	800975150	169404250
21.48	7911984500	968276360	1119739100	798575830	169700530
21.5	7911178300	966180940	1122640800	796183690	169997250
21.52	7910370700	964093120	1125536200	793798720	17029440
21.54	7909561700	962012880	1128425400	791420890	170591990
21.56	7908751500	959940210	1131308300	789050190	170890020
21.58	7907939900	957875070	113418500	786686580	171188480
21.6	790712700	955817450	1137055600	784330060	171487390
21.62	7906312700	953767320	1139919900	78198060	171786730
21.64	7905497200	951724680	1142778200	779638170	172086510
21.66	7904680200	949689480	1145630300	777302760	172386720
21.68	790386200	947661730	1148476300	774974350	172687380
21.7	7903042400	945641380	1151316300	772652910	172988480
21.72	7902221400	943628430	1154150200	770338420	173290010
21.74	7901399100	941622860	115697800	768030870	173591990
21.76	7900575500	939624630	1159799900	765730230	17389440
21.78	7899750500	937633740	1162615800	763436480	174197260
21.8	7898924100	935650160	1165425700	76114960	174500560
21.82	7898096400	933673870	1168229700	758869580	17480430
21.84	7897267400	931704860	1171027800	756596380	175108480
21.86	789643700	929743090	1173819900	754329990	17541310
21.88	7895605200	927788560	1176606200	752070390	175718170
21.9	7894772100	925841240	1179386700	749817560	176023670
21.92	7893937600	92390110	1182161300	747571480	176329620
21.94	7893101800	921968140	1184930100	745332130	176636020
21.96	7892264600	920042340	1187693100	743099480	176942850
21.98	789142600	918123660	1190450400	740873520	177250140
22	7890586100	91621210	1193201900	738654230	177557860
22.02	7889744700	914307620	1195947600	736441590	177866030
22.04	7888902100	912410220	1198687700	734235580	178174650
22.06	788805800	910519880	1201422100	732036170	178483710
22.08	7887212600	908636570	1204150800	729843350	178793210
22.1	7886365800	906760270	1206873900	727657110	179103160
22.12	7885517600	904890970	1209591400	72547740	179413560
22.14	7884668100	903028640	1212303300	723304230	17972440
22.16	7883817200	901173270	1215009600	721137570	18003570
22.18	7882964800	899324840	1217710300	71897740	180347430
22.2	7882111100	897483320	1220405500	71682370	180659620
22.22	7881256100	89564870	1223095200	714676450	180972250
22.24	7880399600	893820970	1225779400	712535640	181285330
22.26	7879541700	892000090	1228458200	710401230	181598860
22.28	7878682500	890186060	1231131400	708273220	181912840
22.3	7877821900	888378850	1233799300	706151590	182227260
22.32	7876959800	886578450	1236461700	704036310	182542140
22.34	7876096400	884784830	1239118800	701927360	182857460
22.36	7875231600	882997970	1241770400	699824740	183173240
22.38	7874365400	881217870	1244416800	697728410	183489460
22.4	7873497800	87944450	1247057800	695638360	183806140
22.42	7872628700	877677830	1249693400	693554570	184123260
22.44	7871758300	875917860	1252323800	691477030	184440840
22.46	7870886500	874164570	1254948900	68940570	184758860
22.48	7870013300	872417930	1257568800	687340590	185077340
22.5	7869138600	870677930	1260183500	685281650	185396270
22.52	7868262600	868944550	1262792900	683228890	185715660
22.54	7867385100	867217770	1265397100	681182270	186035490
22.56	7866506200	865497570	1267996200	679141790	186355780
22.58	7865625900	863783940	1270590100	677107420	186676520
22.6	7864744200	862076850	1273178900	675079140	186997710
22.62	7863861100	86037630	1275762600	673056940	187319360
22.64	7862976600	858682250	1278341200	671040790	187641460
22.66	7862090600	85699470	1280914700	669030690	187964020
22.68	7861203200	855313630	1283483200	66702660	188287030
22.7	7860314400	853639010	1286046600	665028520	188610490
22.72	7859424200	851970830	128860500	663036420	188934410
22.74	7858532500	850309080	1291158400	66105030	189258780
22.76	7857639400	848653730	1293706900	659070120	189583610
22.78	7856744900	847004770	1296250300	657095870	18990890
22.8	7855848900	845362170	1298788900	655127540	190234640
22.82	7854951500	843725930	1301322500	65316510	190560830
22.84	7854052700	842096030	1303851300	651208540	190887490
22.86	7853152500	840472440	1306375100	649257840	19121460
22.88	7852250800	838855150	1308894100	647312990	191542160
22.9	7851347600	837244150	1311408200	645373960	191870190
22.92	785044300	835639410	1313917600	643440740	192198670
22.94	784953700	834040920	1316422100	641513310	192527610
22.96	7848629500	832448660	1318921800	639591650	192857010
22.98	7847720600	830862620	1321416800	637675750	193186860
23	7846810200	829282770	132390700	635765590	193517180
23.02	7845898400	82770910	1326392500	633861150	193847950
23.04	7844985100	82614160	1328873300	631962420	194179190
23.06	7844070400	824580250	1331349300	630069370	194510880
23.08	7843154200	823025020	1333820700	6281820	194843030
23.1	7842236600	821475910	1336287500	626300270	195175640
23.12	7841317500	81993290	1338749600	624424190	195508710
23.14	7840396900	818395970	1341207100	622553720	195842240
23.16	7839474900	81686510	13436600	620688860	196176230
23.18	7838551400	815340270	1346108300	618829580	196510690
23.2	7837626500	813821480	134855200	616975880	19684560
23.22	7836700100	81230870	1350991200	615127720	197180980
23.24	7835772200	810801920	1353425900	613285110	197516810
23.26	7834842800	809301120	1355856100	611448010	197853110
23.28	783391200	807806290	1358281700	609616410	198189870
23.3	7832979700	80631740	1360702900	60779030	19852710
23.32	7832045900	804834450	1363119600	605969670	198864780
23.34	7831110700	803357410	1365531900	604154480	199202930
23.36	783017400	801886270	1367939800	602344730	199541540
23.38	7829235700	800421020	1370343200	600540410	199880610
23.4	7828296100	798961640	1372742300	598741490	200220150
23.42	7827354900	79750810	137513700	596947950	200560150
23.44	7826412200	796060410	1377527400	595159790	200900620
23.46	7825468100	794618530	1379913400	593376990	201241550
23.48	7824522500	793182460	1382295100	591599520	201582940
23.5	7823575300	791752180	1384672500	589827390	20192480
23.52	7822626700	790327670	1387045600	588060560	202267120
23.54	7821676600	788908920	1389414400	586299020	202609910
23.56	782072500	787495910	1391779100	584542760	202953160
23.58	7819771900	786088630	1394139400	582791760	203296880
23.6	7818817400	784687060	1396495600	5810460	203641060
23.62	7817861300	783291180	1398847600	579305470	203985710
23.64	7816903700	781900990	1401195300	577570160	204330820
23.66	7815944600	780516450	140353900	575840050	20467640
23.68	781498400	779137570	1405878400	574115120	205022450
23.7	7814021900	777764320	1408213800	572395350	205368970
23.72	7813058300	776396690	141054500	570680740	205715950
23.74	7812093200	775034660	1412872200	568971260	20606340
23.76	7811126500	773678220	1415195300	567266910	206411310
23.78	7810158400	772327350	1417514300	565567660	206759690
23.8	7809188700	770982040	1419829200	56387350	207108540
23.82	7808217600	769642270	1422140200	562184410	207457860
23.84	7807244900	768308030	1424447100	560500380	207807650
23.86	7806270700	766979310	14267500	55882140	20815790
23.88	780529500	765656080	142904900	557147450	208508630
23.9	7804317700	764338330	143134400	555478510	208859820
23.92	780333900	763026050	143363500	553814570	209211480
23.94	7802358700	761719230	1435922100	552155620	209563610
23.96	7801376800	760417840	1438205300	550501640	20991620
23.98	7800393500	759121880	1440484600	548852610	210269270
24	7799408600	757831320	1442760100	547208520	210622810
24.02	7798422200	756546160	1445031600	545569350	210976810
24.04	7797434300	755266380	1447299300	543935090	211331290
24.06	7796444800	753991970	1449563200	542305730	211686240
24.08	7795453800	752722910	1451823300	540681250	212041650
24.1	7794461300	751459180	1454079600	539061640	212397540
24.12	7793467200	750200780	1456332100	537446880	21275390
24.14	7792471500	748947680	1458580800	535836960	213110720
24.16	7791474400	747699880	1460825700	534231850	213468020
24.18	7790475700	746457350	146306700	532631560	213825790
24.2	7789475400	745220090	1465304500	531036060	214184030
24.22	7788473600	743988090	1467538300	529445340	214542750
24.24	7787470300	742761310	1469768400	527859380	214901930
24.26	7786465400	741539760	1471994900	526278180	215261590
24.28	7785458900	740323420	1474217700	524701710	215621710
24.3	7784450900	739112280	1476436800	523129960	215982310
24.32	7783441300	737906310	1478652400	521562920	216343380
24.34	7782430200	736705510	1480864300	520000580	216704930
24.36	7781417500	735509860	1483072600	518442920	217066940
24.38	7780403300	734319350	1485277300	516889920	217429430
24.4	7779387500	733133970	1487478500	515341570	217792390
24.42	7778370200	731953690	1489676100	513797860	218155830
24.44	7777351200	730778520	1491870200	512258780	218519730
24.46	7776330800	729608420	1494060800	510724310	218884120
24.48	7775308700	72844340	1496247900	509194430	219248970
24.5	7774285100	727283430	1498431500	507669140	21961430
24.52	7773259900	726128510	1500611600	506148410	21998010
24.54	7772233100	724978610	1502788300	504632240	220346370
24.56	7771204800	723833730	1504961500	503120610	220713120
24.58	7770174900	722693850	1507131300	501613510	221080340
24.6	7769143400	721558960	1509297600	500110930	221448040
24.62	7768110300	720429050	1511460600	498612840	221816210
24.64	7767075700	719304090	1513620200	497119250	222184850
24.66	7766039500	718184090	1515776500	495630120	222553970
24.68	7765001600	717069020	1517929300	494145460	222923560
24.7	7763962300	715958870	1520078900	492665250	223293630
24.72	7762921300	714853640	1522225100	491189460	223664170
24.74	7761878700	713753290	152436800	48971810	224035190
24.76	7760834600	712657830	1526507600	488251150	224406680
24.78	7759788800	711567240	152864400	486788590	224778650
24.8	7758741500	710481510	153077700	485330420	225151090
24.82	7757692500	709400610	1532906800	483876610	225524010
24.84	775664200	708324550	1535033400	482427150	22589740
24.86	7755589900	707253310	1537156800	480982040	226271270
24.88	7754536200	706186870	153927700	479541250	226645620
24.9	7753480900	705125220	1541393900	478104790	227020430
24.92	7752423900	704068350	1543507700	476672620	227395730
24.94	7751365400	703016250	1545618300	475244750	22777150
24.96	7750305300	70196890	1547725800	473821150	228147750
24.98	7749243600	700926290	1549830200	472401820	228524470
25	7748180200	699888410	1551931400	470986730	228901670
25.02	7747115300	698855240	1554029500	469575890	229279350
25.04	7746048700	697826780	1556124500	468169270	22965750
25.06	7744980500	6968030	1558216500	466766870	230036130
25.08	7743910800	69578390	1560305300	465368670	230415240
25.1	7742839400	694769470	1562391200	463974650	230794820
25.12	7741766300	693759690	156447400	462584820	231174870
25.14	7740691700	692754550	1566553700	461199140	231555410
25.16	7739615500	691754040	1568630500	459817620	231936420
25.18	7738537600	690758140	1570704300	458440230	232317910
25.2	7737458100	689766850	157277500	457066970	232699870
25.22	773637700	688780140	1574842900	455697830	233082320
25.24	7735294300	687798020	1576907700	454332780	233465240
25.26	7734209900	686820460	1578969700	452971830	233848630
25.28	7733123900	685847450	1581028700	451614950	234232510
25.3	7732036300	684878990	1583084700	450262130	234616860
25.32	773094700	683915050	1585137900	448913370	235001680
25.34	7729856100	682955640	1587188200	447568650	235386990
25.36	7728763600	682000720	1589235700	446227950	235772770
25.38	7727669400	681050310	1591280200	444891280	236159030
25.4	7726573700	680104370	159332200	44355860	236545770
25.42	7725476200	67916290	1595360900	442229920	236932980
25.44	7724377100	678225890	159739700	440905220	237320670
25.46	7723276400	677293330	1599430200	439584480	237708840
25.48	7722174100	67636520	1601460700	438267710	238097490
25.5	7721070100	675441490	1603488400	436954870	238486610
25.52	7719964400	674522190	1605513400	435645970	238876220
25.54	7718857100	673607290	1607535600	434340990	23926630
25.56	7717748200	672696780	160955500	433039920	239656850
25.58	7716637600	671790640	1611571800	431742750	240047890
25.6	7715525400	670888870	1613585800	430449460	24043940
25.62	7714411500	669991440	1615597100	429160050	240831390
25.64	7713295900	669098360	1617605700	42787450	241223860
25.66	7712178700	668209610	1619611700	42659280	241616810
25.68	7711059800	667325170	162161500	425314940	242010230
25.7	7709939300	666445040	1623615600	424040910	242404130
25.72	7708817100	66556920	1625613700	422770690	242798510
25.74	7707693300	664697650	1627609100	421504280	243193370
25.76	7706567800	663830360	1629601900	420241660	24358870
25.78	7705440600	662967340	1631592100	418982820	243984510
25.8	7704311800	662108560	1633579700	417727760	24438080
25.82	7703181300	661254030	1635564700	416476450	244777570
25.84	7702049100	660403720	1637547200	41522890	245174820
25.86	7700915200	659557620	1639527100	413985080	245572540
25.88	7699779700	658715730	1641504500	412744980	245970740
25.9	7698642500	657878030	1643479400	41150860	246369420
25.92	7697503700	657044510	1645451800	410275930	246768580
25.94	7696363100	656215160	1647421700	409046940	247168210
25.96	7695220900	655389970	1649389100	407821640	247568330
25.98	769407700	654568930	165135400	406600010	247968910
26	7692931500	653752020	1653316500	405382040	248369980
26.02	7691784200	652939240	1655276600	404167710	248771530
26.04	7690635300	652130580	1657234200	402957030	249173550
26.06	7689484600	651326020	1659189400	401749970	249576050
26.08	7688332300	650525550	1661142100	400546530	249979030
26.1	7687178300	649729170	1663092500	399346690	250382480
26.12	7686022600	648936850	1665040500	398150440	250786410
26.14	7684865300	64814860	1666986100	396957780	251190820
26.16	7683706200	64736440	1668929400	395768690	251595710
26.18	7682545400	646584240	1670870300	394583160	252001070
26.2	768138300	64580810	1672808900	393401190	252406910
26.22	7680218800	645035990	1674745200	392222750	252813230
26.24	767905300	644267880	1676679100	391047850	253220030
26.26	7677885400	643503760	1678610800	389876460	25362730
26.28	7676716200	642743640	1680540200	388708590	254035050
26.3	7675545300	641987480	1682467300	387544210	254443280
26.32	7674372600	64123530	1684392100	386383320	254851980
26.34	7673198300	640487060	1686314700	38522590	255261160
26.36	7672022200	639742770	168823500	384071960	255670820
26.38	7670844500	639002420	1690153100	382921470	256080950
26.4	766966500	638265980	169206900	381774430	256491560
26.42	7668483800	637533460	1693982700	380630820	256902640
26.44	7667300900	636804850	1695894200	379490640	257314210
26.46	7666116300	636080120	1697803600	378353870	257726250
26.48	76649300	635359270	1699710700	377220510	258138760
26.5	766374200	63464230	1701615700	376090550	258551750
26.52	7662552200	633929180	1703518600	374963960	258965220
26.54	7661360800	633219920	1705419300	373840760	259379160
26.56	7660167600	63251450	1707317900	372720920	259793580
26.58	7658972700	631812910	1709214400	371604430	260208480
26.6	7657776100	631115130	1711108800	370491290	260623850
26.62	7656577700	630421170	1713001100	369381480	261039690
26.64	7655377700	629731010	1714891300	368274990	261456010
26.66	7654175900	629044630	1716779500	367171830	261872810
26.68	7652972400	628362040	1718665600	366071960	262290080
26.7	7651767100	627683220	1720549700	364975390	262707830
26.72	7650560200	627008150	1722431700	36388210	263126050
26.74	7649351500	626336840	1724311700	362792090	263544740
26.76	764814100	625669260	1726189700	361705350	263963910
26.78	7646928900	625005420	1728065700	360621860	264383560
26.8	764571500	624345290	1729939700	359541610	264803680
26.82	7644499300	623688880	1731811800	358464610	265224270
26.84	7643281900	623036170	1733681900	357390820	265645340
26.86	7642062800	622387140	17355500	356320260	266066880
26.88	764084200	62174180	1737416200	35525290	26648890
26.9	7639619400	621100130	1739280500	354188740	266911390
26.92	7638395100	620462120	1741142800	353127760	267334350
26.94	763716900	619827760	1743003300	352069970	267757790
26.96	7635941200	619197040	1744861800	351015340	26818170
26.98	7634711600	618569960	1746718400	349963870	268606080
27	7633480300	61794650	1748573200	348915550	269030940
27.02	7632247200	617326650	1750426100	347870380	269456270
27.04	7631012400	61671040	1752277200	346828330	269882070
27.06	7629775900	616097750	1754126400	34578940	270308350
27.08	7628537600	615488680	1755973800	344753590	270735090
27.1	7627297500	614883190	1757819300	343720880	271162310
27.12	7626055700	614281260	1759663100	342691260	271590
27.14	7624812100	613682890	176150500	341664730	272018160
27.16	7623566800	613088070	1763345200	340641270	27244680
27.18	7622319700	612496780	1765183500	339620880	27287590
27.2	7621070800	611909020	1767020200	338603540	273305480
27.22	7619820200	611324780	176885500	337589250	273735530
27.24	7618567800	610744050	1770688100	3365780	274166040
27.26	7617313700	610166810	1772519500	335569780	274597030
27.28	7616057800	609593070	1774349100	334564580	275028490
27.3	7614800200	609022810	177617700	333562390	275460420
27.32	7613540700	608456020	1778003200	33256320	275892820
27.34	7612279500	60789270	1779827800	331567010	276325690
27.36	7611016600	607332830	1781650600	33057380	276759030
27.38	7609751800	60677640	1783471800	329583560	277192840
27.4	7608485300	606223410	1785291300	328596290	277627110
27.42	760721700	605673840	1787109100	327611980	278061860
27.44	760594700	605127690	1788925300	326630620	278497070
27.46	7604675200	604584950	1790739900	32565220	278932760
27.48	7603401600	604045610	1792552800	32467670	279368910
27.5	7602126200	603509660	1794364200	323704130	279805530
27.52	760084900	602977090	1796173900	322734480	280242620
27.54	7599570100	602447890	179798200	321767720	280680170
27.56	7598289400	601922060	1799788600	320803870	281118190
27.58	7597006900	601399580	1801593600	31984290	281556680
27.6	7595722600	600880440	180339700	318884810	281995640
27.62	7594436500	600364650	1805198900	317929590	282435060
27.64	7593148600	599852180	1806999200	316977230	282874950
27.66	759185900	599343020	180879800	316027720	283315310
27.68	7590567600	598837180	1810595200	315081060	283756130
27.7	7589274400	598334640	181239100	314137230	284197410
27.72	7587979400	597835390	1814185200	313196230	284639160
27.74	7586682600	597339430	181597800	312258050	285081380
27.76	758538400	596846740	1817769300	311322680	285524060
27.78	7584083600	596357320	1819559100	310390110	285967210
27.8	7582781400	595871150	1821347400	309460340	286410820
27.82	7581477400	595388240	1823134300	308533350	286854890
27.84	7580171700	594908560	1824919800	307609130	287299430
27.86	7578864100	594432120	1826703800	306687690	287744430
27.88	7577554700	59395890	1828486400	3057690	288189890
27.9	7576243600	593488890	1830267500	304853070	288635820
27.92	7574930600	593022090	1832047300	303939880	289082210
27.94	7573615800	592558490	1833825700	303029430	289529060
27.96	7572299300	592098080	1835602700	30212170	289976370
27.98	7570980900	591640840	1837378300	30121670	290424150
28	7569660700	591186780	1839152500	30031440	290872380
28.02	7568338700	590735890	1840925400	299414810	291321080
28.04	7567014900	590288140	1842696900	298517910	291770240
28.06	7565689300	589843550	1844467100	29762370	292219850
28.08	7564361900	589402090	184623600	296732160	292669930
28.1	7563032700	588963770	1848003500	29584330	293120470
28.12	7561701700	588528560	1849769800	29495710	293571460
28.14	7560368800	588096470	1851534700	294073560	294022920
28.16	7559034200	587667490	1853298400	293192660	294474830
28.18	7557697700	58724160	1855060700	29231440	29492720
28.2	7556359400	58681880	1856821800	291438770	295380030
28.22	7555019300	586399080	1858581600	290565760	295833320
28.24	7553677400	585982440	1860340200	289695370	296287060
28.26	7552333600	585568850	1862097500	288827590	296741270
28.28	7550988100	585158330	1863853600	28796240	297195920
28.3	7549640700	584750850	1865608500	287099810	297651040
28.32	7548291500	584346410	1867362100	28623980	298106610
28.34	7546940400	5839450	1869114600	285382370	298562630
28.36	7545587600	583546620	1870865800	284527510	299019110
28.38	7544232900	583151250	1872615800	28367520	299476050
28.4	7542876400	582758890	1874364700	282825450	299933440
28.42	7541518100	582369530	1876112400	281978250	300391280
28.44	7540157900	581983160	1877858900	281133580	300849580
28.46	7538795900	581599770	1879604300	280291440	301308330
28.48	7537432100	581219360	1881348500	279451830	301767530
28.5	7536066500	580841910	1883091600	278614730	302227180
28.52	753469900	580467430	1884833600	277780140	302687290
28.54	7533329700	580095890	1886574400	276948050	303147850
28.56	7531958500	57972730	1888314200	276118450	303608860
28.58	7530585600	579361650	1890052800	275291330	304070320
28.6	7529210700	578998930	1891790300	27446670	304532230
28.62	7527834100	578639120	1893526800	273644530	304994590
28.64	7526455600	578282230	1895262200	272824830	30545740
28.66	7525075300	577928240	1896996500	272007580	305920660
28.68	7523693100	577577150	1898729700	271192780	306384370
28.7	7522309100	577228940	190046200	270380420	306848520
28.72	7520923300	576883620	1902193100	269570490	307313130
28.74	7519535600	576541170	1903923300	268762990	307778180
28.76	751814600	576201590	1905652400	267957910	308243680
28.78	7516754700	575864870	1907380500	267155240	308709620
28.8	7515361400	575530990	1909107600	266354980	309176010
28.82	7513966400	575199960	1910833700	265557110	309642850
28.84	7512569500	574871760	1912558800	264761630	310110130
28.86	7511170700	57454640	1914282900	263968540	310577860
28.88	7509770100	574223850	1916006100	263177820	311046030
28.9	7508367600	573904110	1917728200	262389470	311514640
28.92	7506963300	573587180	1919449500	261603480	31198370
28.94	7505557200	573273050	1921169800	260819850	31245320
28.96	7504149200	57296170	1922889100	260038560	312923140
28.98	7502739300	572653140	1924607500	259259610	313393530
29	7501327600	572347350	192632500	2584830	313864350
29.02	749991400	572044330	1928041600	257708710	314335620
29.04	7498498600	571744070	1929757300	256936750	314807330
29.06	7497081300	571446560	1931472100	256167090	315279470
29.08	7495662200	57115180	193318600	255399740	315752060
29.1	7494241200	570859780	193489900	254634690	316225090
29.12	7492818400	570570480	1936611200	253871930	316698550
29.14	7491393700	570283910	1938322400	253111460	317172450
29.16	7489967100	570000050	1940032900	252353260	317646790
29.18	7488538700	56971890	1941742400	251597330	318121570
29.2	7487108400	569440450	1943451200	250843670	318596780
29.22	7485676200	56916470	1945159100	250092270	319072430
29.24	7484242200	568891630	1946866200	249343120	319548510
29.26	7482806300	568621240	1948572400	248596210	320025030
29.28	7481368600	568353520	1950277900	247851540	320501990
29.3	747992900	568088470	1951982600	24710910	320979370
29.32	7478487500	567826070	1953686400	246368880	321457190
29.34	7477044200	567566330	1955389500	245630880	321935450
29.36	7475598900	567309220	1957091800	244895090	322414130
29.38	7474151900	567054760	1958793400	244161510	322893250
29.4	7472702900	566802920	1960494200	243430120	32337280
29.42	7471252100	56655370	1962194200	242700930	323852770
29.44	7469799400	56630710	1963893500	241973910	324333180
29.46	7468344900	56606310	196559200	241249080	324814020
29.48	7466888400	56582170	1967289900	240526420	325295280
29.5	7465430100	56558290	196898700	239805920	325776980
29.52	74639700	565346680	1970683400	239087580	32625910
29.54	7462507900	565113040	1972379100	238371390	326741650
29.56	746104400	564881970	197407400	237657350	327224630
29.58	7459578200	564653470	1975768400	236945450	327708030
29.6	7458110500	564427530	197746200	236235670	328191850
29.62	7456640900	564204130	1979154900	235528030	32867610
29.64	7455169500	563983280	1980847200	23482250	329160780
29.66	7453696200	563764970	1982538800	234119090	329645880
29.68	745222100	563549190	1984229800	233417790	33013140
29.7	745074400	563335930	1985920100	232718580	330617340
29.72	744926500	563125180	1987609800	232021470	331103710
29.74	7447784200	562916950	1989298900	231326450	33159050
29.76	7446301500	562711220	1990987300	230633510	33207770
29.78	7444816900	562507980	1992675100	229942650	332565330
29.8	7443330400	562307230	1994362400	229253860	333053380
29.82	744184200	562108970	199604900	228567120	333541840
29.84	7440351800	561913180	199773500	227882450	334030730
29.86	7438859700	561719850	1999420500	227199830	334520030
29.88	7437365700	561528990	2001105300	226519250	335009740
29.9	7435869800	561340590	2002789600	225840710	335499880
29.92	743437200	561154630	2004473400	22516420	335990420
29.94	7432872300	560971110	2006156600	224489720	336481390
29.96	7431370800	560790030	2007839200	223817260	336972760
29.98	7429867300	560611370	2009521300	223146820	337464550
30	742836200	560435130	2011202900	222478380	337956760
30.02	7426854800	560261310	2012883900	221811940	338449370
30.04	7425345600	56008990	2014564500	221147510	33894240
30.06	7423834600	559920890	2016244500	220485060	339435830
30.08	7422321700	559754270	201792400	219824590	339929680
30.1	742080700	559590040	201960300	219166110	340423940
30.12	7419290300	559428190	2021281500	21850960	34091860
30.14	7417771700	559268720	2022959600	217855050	341413670
30.16	7416251200	559111610	2024637100	217202460	341909150
30.18	7414728900	558956870	2026314200	216551830	342405040
30.2	7413204600	558804480	2027990900	215903150	342901330
30.22	7411678500	558654440	2029667100	215256410	343398030
30.24	7410150400	558506740	2031342800	214611610	343895130
30.26	7408620500	558361370	2033018100	213968740	344392630
30.28	7407088700	558218340	203469300	21332780	344890540
30.3	7405554900	558077620	2036367400	212688770	345388850
30.32	7404019300	557939220	2038041500	212051660	345887560
30.34	7402481800	557803140	2039715100	211416460	346386680
30.36	7400942400	557669350	2041388300	210783160	346886190
30.38	7399401100	557537860	2043061100	210151760	34738610
30.4	7397857800	557408660	2044733500	209522250	347886410
30.42	7396312700	557281740	2046405500	208894620	348387120
30.44	7394765700	55715710	2048077200	208268880	348888220
30.46	7393216800	557034730	2049748500	207645010	349389730
30.48	739166600	556914630	2051419400	207023010	349891620
30.5	7390113200	556796780	20530900	206402870	350393910
30.52	7388558600	556681190	2054760200	205784590	35089660
30.54	7387002100	556567840	2056430100	205168160	351399680
30.56	7385443700	556456730	2058099600	204553580	351903150
30.58	7383883300	556347850	2059768800	203940840	352407010
30.6	7382321100	556241190	2061437700	203329930	352911270
30.62	738075700	556136760	2063106300	202720850	353415910
30.64	7379190900	556034540	2064774500	20211360	353920940
30.66	737762300	555934530	2066442500	201508170	354426360
30.68	7376053200	555836720	2068110100	200904550	354932170
30.7	7374481400	555741110	2069777500	200302740	355438370
30.72	7372907700	555647680	2071444600	199702730	355944950
30.74	7371332200	555556440	2073111400	199104520	356451920
30.76	7369754700	555467370	2074777900	19850810	356959270
30.78	7368175300	555380480	2076444200	197913470	3574670
30.8	7366594100	555295740	2078110200	197320620	357975120
30.82	7365010900	555213170	207977600	196729550	358483620
30.84	7363425800	555132750	2081441500	196140240	35899250
30.86	7361838800	555054470	2083106800	19555270	359501760
30.88	7360249900	554978330	2084771800	194966920	360011410
30.9	735865900	554904320	2086436600	19438290	360521420
30.92	7357066300	554832450	2088101200	193800630	361031820
30.94	7355471700	554762690	2089765600	193220090	36154260
30.96	7353875100	554695050	2091429800	19264130	362053750
30.98	7352276700	554629520	2093093800	192064250	362565270
31	7350676300	554566090	2094757600	191488920	363077170
31.02	7349074100	554504750	2096421200	190915310	363589440
31.04	7347469900	554445510	2098084600	190343420	364102090
31.06	7345863800	554388350	2099747900	189773250	36461510
31.08	7344255800	554333270	210141100	189204780	365128490
31.1	7342645900	554280270	2103073900	188638020	365642250
31.12	734103400	554229330	2104736600	188072950	366156380
31.14	7339420300	554180450	2106399300	187509580	366670870
31.16	7337804700	554133620	2108061700	186947890	367185730
31.18	7336187100	554088850	2109724100	186387890	367700960
31.2	7334567600	554046120	2111386300	185829560	368216550
31.22	7332946200	554005420	2113048300	185272910	368732510
31.24	7331322900	553966760	2114710300	184717920	369248830
31.26	7329697700	553930120	2116372100	18416460	369765520
31.28	7328070600	55389550	2118033900	183612930	370282560
31.3	7326441600	553862890	2119695500	183062920	370799970
31.32	7324810700	553832290	2121357100	182514560	371317740
31.34	7323177800	553803690	2123018500	181967830	371835860
31.36	732154300	553777090	2124679900	181422750	372354350
31.38	7319906300	553752480	2126341200	180879290	372873190
31.4	7318267800	553729850	2128002400	180337470	373392380
31.42	7316627200	55370920	2129663600	179797270	373911930
31.44	7314984800	553690520	2131324700	179258680	374431840
31.46	7313340500	553673810	2132985700	178721710	37495210
31.48	7311694200	553659060	2134646700	178186350	375472710
31.5	7310046100	553646270	2136307700	177652590	375993670
31.52	730839600	553635420	2137968600	177120440	376514980
31.54	730674400	553626520	2139629500	176589870	377036650
31.56	7305090100	553619550	2141290300	176060890	377558660
31.58	7303434300	553614520	2142951200	17553350	378081010
31.6	7301776600	553611410	214461200	175007690	378603720
31.62	7300116900	553610220	2146272900	174483460	379126770
31.64	7298455400	553610950	2147933700	173960790	379650160
31.66	7296791900	553613590	2149594500	173439690	38017390
31.68	7295126500	553618130	2151255400	172920150	380697980
31.7	7293459200	553624560	2152916200	172402170	38122240
31.72	72917900	553632890	2154577100	171885740	381747160
31.74	7290118900	553643110	215623800	171370850	382272260
31.76	7288445800	55365520	215789900	170857510	38279770
31.78	7286770900	553669180	21595600	17034570	383323470
31.8	728509400	553685020	216122100	169835430	383849580
31.82	7283415200	553702720	2162882100	169326690	384376030
31.84	7281734500	553722280	2164543200	168819470	384902810
31.86	7280051900	55374370	2166204400	168313770	385429920
31.88	7278367400	553766960	2167865700	167809590	385957370
31.9	7276680900	553792060	216952700	167306910	386485150
31.92	7274992600	5538190	2171188400	166805740	387013250
31.94	7273302300	553847770	2172849900	166306080	387541690
31.96	7271610100	553878360	2174511500	165807910	388070450
31.98	726991600	553910770	2176173200	165311230	388599540
32	72682200	5539450	217783500	164816040	389128960
32.02	7266522100	553981030	2179496900	164322330	38965870
32.04	7264822300	554018860	2181158900	16383010	390188760
32.06	7263120500	55405850	218282100	163339350	390719150
32.08	7261416800	554099920	2184483200	162850060	391249860
32.1	7259711300	554143130	2186145600	162362250	391780880
32.12	7258003800	554188120	2187808100	161875890	392312230
32.14	7256294400	554234880	2189470700	161390990	392843890
32.16	7254583100	554283420	2191133500	160907540	393375870
32.18	7252869900	554333710	2192796400	160425540	393908170
32.2	7251154700	554385770	2194459500	159944990	394440780
32.22	7249437700	554439580	2196122700	159465870	394973710
32.24	7247718700	554495140	2197786100	158988190	395506950
32.26	7245997800	554552430	2199449700	158511940	396040490
32.28	7244275100	554611470	2201113500	158037120	396574350
32.3	7242550400	554672240	2202777400	157563720	397108520
32.32	7240823800	554734730	2204441500	157091730	397642990
32.34	7239095300	554798940	2206105800	156621160	398177780
32.36	7237364800	554864870	2207770300	156152010	398712860
32.38	7235632500	554932510	220943500	155684250	399248260
32.4	7233898300	555001850	2211099900	15521790	399783950
32.42	7232162100	555072890	221276500	154752940	400319950
32.44	723042400	555145620	2214430300	154289380	400856240
32.46	7228684100	555220050	2216095900	153827210	401392840
32.48	7226942200	555296150	2217761700	153366420	401929740
32.5	7225198400	555373940	2219427700	152907010	402466930
32.52	7223452700	555453390	2221093900	152448970	403004420
32.54	7221705100	555534510	2222760400	151992310	40354220
32.56	7219955600	55561730	2224427100	151537020	404080280
32.58	7218204200	555701740	2226094100	151083090	404618650
32.6	7216450900	555787830	2227761300	150630520	405157310
32.62	7214695600	555875570	2229428800	15017930	405696260
32.64	7212938500	555964940	2231096600	149729440	406235510
32.66	7211179400	556055960	2232764600	149280920	406775030
32.68	7209418500	55614860	2234432900	148833750	407314850
32.7	7207655600	556242870	2236101500	148387920	407854950
32.72	7205890900	556338760	2237770400	147943420	408395330
32.74	7204124200	556436260	2239439500	147500260	4089360
32.76	7202355600	556535370	224110900	147058420	409476950
32.78	7200585200	556636080	2242778700	146617910	410018170
32.8	7198812800	556738390	2244448800	146178710	410559680
32.82	7197038500	55684230	2246119200	145740830	411101470
32.84	7195262300	556947790	2247789900	145304270	411643530
32.86	7193484300	557054870	2249460900	144869010	412185860
32.88	7191704300	557163530	2251132200	144435050	412728480
32.9	7189922400	557273750	2252803800	144002390	413271360
32.92	7188138600	557385550	2254475800	143571030	413814510
32.94	7186352900	557498910	2256148200	143140970	414357940
32.96	7184565300	557613820	2257820800	142712190	414901630
32.98	7182775900	557730290	2259493800	142284690	415445590
33	7180984500	55784830	2261167200	141858480	415989820
33.02	7179191200	557967850	2262840900	141433540	416534310
33.04	717739600	558088950	226451500	141009880	417079070
33.06	717559900	558211570	2266189500	140587480	417624090
33.08	7173800	558335720	2267864300	140166350	418169370
33.1	7171999100	558461390	2269539500	139746480	418714910
33.12	7170196400	558588580	2271215100	139327870	419260710
33.14	7168391700	558717270	227289100	138910510	419806760
33.16	7166585200	558847480	2274567400	13849440	420353070
33.18	7164776700	558979180	2276244100	138079540	420899640
33.2	7162966400	559112380	2277921200	137665930	421446460
33.22	7161154100	559247080	2279598800	137253550	421993530
33.24	71593400	559383250	2281276700	13684240	422540850
33.26	715752400	559520910	2282955100	136432490	423088420
33.28	7155706100	559660040	2284633900	136023810	423636240
33.3	7153886300	559800650	228631300	135616350	42418430
33.32	7152064600	559942720	2287992700	135210110	424732610
33.34	715024100	560086250	2289672700	134805090	425281160
33.36	7148415600	560231230	2291353200	134401280	425829960
33.38	7146588200	560377670	2293034100	133998680	426378990
33.4	714475900	560525550	2294715400	133597280	426928270
33.42	7142927900	560674870	2296397200	133197090	427477780
33.44	7141094900	560825630	2298079500	13279810	428027530
33.46	71392600	560977820	2299762200	13240030	428577520
33.48	7137423200	561131440	2301445400	13200370	429127740
33.5	7135584500	561286470	230312900	131608280	429678190
33.52	713374400	561442920	2304813100	131214050	430228880
33.54	7131901600	561600780	2306497700	130820990	430779790
33.56	7130057300	561760050	2308182700	130429120	431330930
33.58	7128211100	561920720	2309868200	130038420	43188230
33.6	712636300	562082780	2311554200	129648890	43243390
33.62	712451300	562246240	2313240700	129260520	432985710
33.64	7122661200	562411080	2314927700	128873320	433537760
33.66	7120807500	56257730	2316615200	128487280	434090020
33.68	7118951900	56274490	2318303200	12810240	43464250
33.7	7117094500	562913870	2319991700	127718670	43519520
33.72	7115235100	56308420	2321680600	127336080	435748120
33.74	7113373900	56325590	2323370200	126954650	436301250
33.76	7111510900	563428960	2325060200	126574360	43685460
33.78	7109645900	563603360	2326750700	12619520	437408160
33.8	7107779100	563779110	2328441800	125817180	437961930
33.82	7105910400	563956210	2330133400	12544030	438515910
33.84	7104039800	564134640	2331825500	125064540	43907010
33.86	7102167400	564314410	2333518200	124689910	43962450
33.88	7100293100	56449550	2335211400	12431640	44017910
33.9	7098416900	564677910	2336905200	123944010	44073390
33.92	7096538900	564861640	2338599500	123572730	441288910
33.94	7094658900	565046690	2340294400	123202570	441844120
33.96	7092777200	565233040	2341989800	122833520	442399520
33.98	7090893500	56542070	2343685800	122465570	442955130
34	708900800	565609650	2345382300	122098720	443510930
34.02	7087120700	56579990	2347079400	121732980	444066930
34.04	7085231500	565991440	2348777100	121368320	444623110
34.06	7083340400	566184260	2350475400	121004770	44517950
34.08	7081447400	566378360	2352174200	12064230	445736070
34.1	7079552600	566573740	2353873600	120280910	446292830
34.12	707765600	566770380	2355573700	119920610	446849770
34.14	7075757400	566968290	2357274300	119561390	447406910
34.16	7073857100	567167460	2358975500	119203240	447964220
34.18	7071954800	567367890	2360677300	118846170	448521720
34.2	7070050800	567569560	2362379700	118490160	44907940
34.22	7068144800	567772490	2364082700	118135220	449637260
34.24	706623700	567976650	2365786300	117781350	45019530
34.26	7064327400	568182050	2367490600	117428530	450753510
34.28	7062415900	568388680	2369195400	117076780	45131190
34.3	7060502600	568596540	2370900900	116726070	451870460
34.32	7058587400	568805620	237260700	116376420	45242920
34.34	7056670400	569015920	2374313700	116027810	45298810
34.36	7054751500	569227430	2376021100	115680250	453547170
34.38	7052830800	569440140	2377729100	115333730	454106410
34.4	7050908200	569654070	2379437700	114988250	454665820
34.42	7048983800	569869190	238114700	11464380	455225390
34.44	7047057600	57008550	2382856900	114300380	455785120
34.46	7045129500	5703030	2384567500	1139580	456345010
34.48	7043199500	570521690	2386278800	113616630	456905060
34.5	7041267800	570741560	2387990700	11327630	457465270
34.52	7039334200	57096260	2389703200	112936980	458025630
34.54	7037398700	571184820	2391416400	112598670	458586150
34.56	7035461500	57140820	2393130300	112261380	459146820
34.58	7033522400	571632740	2394844900	11192510	459707640
34.6	7031581400	571858440	2396560100	111589830	460268610
34.62	7029638700	572085290	239827600	111255560	460829720
34.64	7027694100	572313280	2399992600	11092230	461390990
34.66	7025747700	572542420	2401709900	110590030	461952390
34.68	7023799400	57277270	2403427900	110258760	462513940
34.7	7021849300	573004110	2405146600	109928480	463075640
34.72	7019897400	573236650	2406865900	109599180	463637470
34.74	7017943700	573470320	240858600	109270880	464199440
34.76	7015988200	57370510	2410306700	108943560	464761540
34.78	7014030800	5739410	2412028200	108617220	465323780
34.8	7012071600	574178010	2413750400	108291850	465886150
34.82	7010110600	574416120	2415473300	107967460	466448660
34.84	7008147800	574655340	2417196900	107644050	467011290
34.86	7006183100	574895650	2418921200	10732160	467574050
34.88	7004216700	575137050	2420646300	107000120	468136930
34.9	7002248400	575379540	242237200	10667960	468699940
34.92	7000278300	575623120	2424098500	106360040	469263080
34.94	6998306500	575867770	2425825800	106041440	469826330
34.96	6996332800	576113490	2427553700	105723790	470389710
34.98	6994357300	576360290	2429282500	105407090	47095320
35	6992379900	576608150	2431011900	105091350	47151680
35.02	6990400800	576857070	2432742100	104776540	472080520
35.04	6988419900	577107040	2434473100	104462690	472644360
35.06	6986437200	577358070	2436204700	104149770	47320830
35.08	6984452700	577610140	2437937200	103837790	473772360
35.1	6982466300	577863260	2439670400	103526740	474336520
35.12	6980478200	578117410	2441404400	103216620	474900780
35.14	6978488300	578372590	2443139100	102907440	475465150
35.16	6976496600	57862880	2444874600	102599180	476029630
35.18	6974503100	578886040	2446610900	102291840	47659420
35.2	6972507800	57914430	2448347900	101985430	477158870
35.22	6970510700	579403570	2450085800	101679930	477723640
35.24	6968511800	579663850	2451824400	101375350	47828850
35.26	6966511100	579925130	2453563700	101071680	478853460
35.28	6964508700	580187420	2455303900	100768920	47941850
35.3	6962504400	58045070	2457044900	100467060	479983640
35.32	6960498400	580714980	2458786600	100166110	480548870
35.34	6958490600	580980240	2460529200	99866064	481114180
35.36	695648100	581246490	2462272500	99566915	481679580
35.38	6954469600	581513720	2464016600	99268662	482245050
35.4	6952456500	581781920	2465761600	98971302	482810620
35.42	6950441600	582051090	2467507300	98674833	483376250
35.44	6948424900	582321220	2469253900	98379252	483941970
35.46	6946406400	582592320	2471001300	98084556	484507760
35.48	6944386200	582864370	2472749400	97790744	485073630
35.5	6942364200	583137380	2474498400	97497811	485639570
35.52	6940340400	583411330	2476248300	97205756	486205580
35.54	6938314900	583686230	2477998900	96914576	486771650
35.56	6936287600	583962060	2479750400	96624268	487337790
35.58	6934258500	584238830	2481502700	96334829	4879040
35.6	6932227600	584516530	2483255800	96046258	488470270
35.62	6930195100	584795160	2485009800	95758551	48903660
35.64	6928160700	58507470	2486764600	95471706	4896030
35.66	6926124600	585355160	2488520200	9518572	490169440
35.68	6924086700	585636540	2490276700	9490059	490735950
35.7	6922047100	585918820	2492034100	94616315	491302510
35.72	6920005800	586202010	2493792200	94332892	491869120
35.74	6917962600	586486090	2495551300	94050317	492435780
35.76	6915917800	586771070	2497311200	93768589	493002480
35.78	6913871200	587056940	2499071900	93487705	493569240
35.8	6911822800	58734370	2500833500	93207662	494136040
35.82	6909772700	587631340	250259600	92928458	494702880
35.84	6907720900	587919850	2504359300	9265009	495269760
35.86	6905667300	588209240	2506123500	92372557	495836680
35.88	690361200	588499490	2507888500	92095854	496403640
35.9	6901554900	588790610	2509654500	91819981	496970630
35.92	6899496100	589082590	2511421300	91544933	497537660
35.94	6897435600	589375430	251318900	9127071	498104720
35.96	6895373300	589669110	2514957500	90997308	49867180
35.98	6893309400	589963640	251672700	90724726	499238920
36	6891243700	590259020	2518497300	90452959	499806060
36.02	6889176200	590555230	2520268500	90182007	500373220
36.04	6887107100	590852280	2522040700	89911866	500940410
36.06	6885036200	591150150	2523813700	89642535	501507620
36.08	6882963600	591448850	2525587600	8937401	502074840
36.1	6880889300	591748370	2527362400	8910629	502642080
36.12	6878813200	592048710	252913800	88839372	503209340
36.14	6876735500	592349860	2530914600	88573253	503776610
36.16	687465600	592651820	2532692100	88307931	504343880
36.18	6872574900	592954580	2534470600	88043405	504911170
36.2	687049200	593258130	2536249900	8777967	505478460
36.22	6868407400	593562490	2538030100	87516726	506045760
36.24	6866321100	593867630	2539811300	87254569	506613060
36.26	6864233100	594173560	2541593300	86993198	507180360
36.28	6862143400	594480270	2543376300	86732609	507747670
36.3	686005200	594787760	2545160200	86472801	508314960
36.32	685795900	595096030	254694500	86213772	508882260
36.34	6855864200	595405060	2548730800	85955518	509449540
36.36	6853767700	595714860	2550517500	85698038	510016820
36.38	6851669500	596025410	2552305100	85441329	510584080
36.4	6849569700	596336730	2554093600	85185389	511151340
36.42	6847468100	596648790	2555883100	84930216	511718570
36.44	6845364900	59696160	2557673500	84675807	51228580
36.46	68432600	597275160	2559464900	8442216	5128530
36.48	6841153400	597589450	2561257200	84169273	513420180
36.5	6839045100	597904480	2563050400	83917144	513987340
36.52	6836935200	598220250	2564844600	8366577	514554480
36.54	6834823600	598536730	2566639700	83415148	515121580
36.56	6832710300	598853940	2568435800	83165278	515688660
36.58	6830595300	599171870	2570232800	82916156	516255710
36.6	6828478700	599490510	2572030800	8266778	516822730
36.62	6826360400	599809860	2573829800	82420148	517389710
36.64	6824240400	600129920	2575629700	82173259	517956660
36.66	6822118800	600450670	2577430600	81927108	518523560
36.68	6819995500	600772130	2579232400	81681695	519090430
36.7	6817870500	601094270	2581035200	81437017	519657250
36.72	6815743900	601417110	258283900	81193072	520224030
36.74	6813615700	601740620	2584643700	80949858	520790770
36.76	6811485800	602064820	2586449400	80707372	521357450
36.78	6809354200	60238970	2588256100	80465613	521924080
36.8	680722100	602715240	2590063700	80224578	522490660
36.82	6805086200	603041450	2591872400	79984265	523057190
36.84	6802949700	603368330	259368200	79744672	523623660
36.86	6800811500	603695870	2595492600	79505796	524190070
36.88	6798671800	604024060	2597304200	79267636	524756420
36.9	6796530400	60435290	2599116700	7903019	525322710
36.92	6794387300	604682380	2600930300	78793454	525888930
36.94	6792242700	605012510	2602744800	78557428	526455080
36.96	6790096400	605343280	2604560400	78322109	527021170
36.98	6787948400	605674680	2606376900	78087495	527587190
37	6785798900	606006710	2608194400	77853583	528153130
37.02	6783647700	606339370	2610012900	77620373	528718990
37.04	6781494900	606672650	2611832500	77387861	529284780
37.06	6779340500	607006540	261365300	77156045	52985050
37.08	6777184500	607341050	2615474500	76924924	530416130
37.1	6775026800	607676170	261729700	76694495	530981670
37.12	6772867600	608011890	2619120500	76464756	531547130
37.14	6770706700	608348210	2620945100	76235705	532112510
37.16	6768544200	608685130	2622770600	76007341	532677790
37.18	6766380200	609022640	2624597200	75779661	533242980
37.2	6764214500	609360740	2626424800	75552662	533808080
37.22	6762047200	609699430	2628253400	75326344	534373080
37.24	6759878300	610038690	263008300	75100704	534937990
37.26	6757707900	610378530	2631913600	74875739	535502790
37.28	6755535800	610718950	2633745200	74651448	53606750
37.3	6753362200	611059930	2635577900	7442783	53663210
37.32	6751186900	611401470	2637411600	74204881	537196590
37.34	6749010100	611743570	2639246300	739826	537760970
37.36	6746831700	612086230	2641082100	73760985	538325250
37.38	6744651700	612429440	2642918800	73540033	538889410
37.4	6742470200	61277320	2644756600	73319744	539453460
37.42	674028700	61311750	2646595500	73100114	540017390
37.44	6738102300	613462340	2648435300	72881142	54058120
37.46	673591600	613807720	2650276300	72662827	541144890
37.48	6733728200	614153620	2652118200	72445165	541708460
37.5	6731538800	614500050	2653961200	72228155	54227190
37.52	6729347800	614847010	2655805200	72011795	542835210
37.54	6727155300	615194480	2657650300	71796084	54339840
37.56	6724961200	615542470	2659496400	71581018	543961450
37.58	6722765500	615890970	2661343500	71366597	544524370
37.6	6720568300	616239980	2663191700	71152818	545087160
37.62	6718369600	616589480	266504100	70939679	54564980
37.64	6716169300	616939490	2666891200	70727179	546212310
37.66	6713967400	617289990	2668742600	70515316	546774670
37.68	671176400	617640980	267059500	70304087	547336890
37.7	6709559100	617992460	2672448400	7009349	547898970
37.72	6707352600	618344420	2674302900	69883525	548460890
37.74	6705144600	618696850	2676158500	69674189	549022670
37.76	6702935100	619049770	2678015100	69465479	549584290
37.78	670072400	619403150	2679872800	69257395	550145750
37.8	6698511500	6197570	2681731500	69049934	550707060
37.82	6696297300	620111310	2683591300	68843095	551268210
37.84	6694081700	620466070	2685452200	68636875	55182920
37.86	6691864600	62082130	2687314100	68431273	552390020
37.88	6689645900	621176970	2689177100	68226287	552950680
37.9	6687425700	621533090	2691041200	68021915	553511170
37.92	668520400	621889650	2692906300	67818155	554071490
37.94	6682980800	622246640	2694772500	67615005	554631640
37.96	6680756100	622604080	2696639800	67412464	555191610
37.98	6678529900	622961940	2698508200	6721053	555751410
38	6676302200	623320230	2700377600	670092	556311030
38.02	667407300	623678940	2702248100	66808474	556870460
38.04	6671842300	624038060	2704119700	66608349	557429710
38.06	6669610100	624397610	2705992300	66408823	557988780
38.08	6667376400	624757560	2707866100	66209895	558547660
38.1	6665141200	625117920	2709740900	66011563	559106350
38.12	6662904600	625478680	2711616800	65813825	559664850
38.14	6660666400	625839830	2713493700	6561668	560223160
38.16	6658426800	626201390	2715371800	65420125	560781260
38.18	6656185700	626563330	2717250900	65224158	561339170
38.2	6653943200	626925660	2719131200	65028779	561896880
38.22	6651699100	627288370	2721012500	64833985	562454390
38.24	6649453600	627651460	2722894900	64639775	563011690
38.26	6647206700	628014930	2724778400	64446146	563568780
38.28	6644958200	628378760	272666300	64253097	564125660
38.3	6642708400	628742960	2728548700	64060627	564682330
38.32	664045700	629107520	2730435500	63868733	565238790
38.34	6638204200	629472450	2732323300	63677414	565795030
38.36	66359500	629837720	2734212300	63486668	566351060
38.38	6633694300	630203350	2736102400	63296493	566906860
38.4	6631437200	630569330	2737993500	63106888	567462440
38.42	6629178600	630935640	2739885800	62917851	568017790
38.44	6626918600	63130230	2741779100	62729381	568572920
38.46	6624657100	631669290	2743673600	62541474	569127820
38.48	6622394200	632036620	2745569100	62354131	569682490
38.5	6620129900	632404270	2747465800	62167349	570236920
38.52	6617864200	632772240	2749363600	61981127	570791110
38.54	661559700	633140530	2751262400	61795462	571345070
38.56	6613328400	633509140	2753162400	61610353	571898790
38.58	6611058400	633878060	2755063500	61425799	572452260
38.6	660878700	634247290	2756965700	61241798	573005490
38.62	6606514200	634616820	275886900	61058348	573558480
38.64	66042400	634986660	2760773400	60875447	574111210
38.66	6601964300	635356780	2762678900	60693095	574663690
38.68	6599687300	63572720	2764585500	60511288	575215920
38.7	6597408800	636097910	2766493300	60330026	575767890
38.72	659512900	636468910	2768402100	60149307	57631960
38.74	6592847700	636840180	2770312100	5996913	576871050
38.76	6590565100	637211730	2772223200	59789492	577422240
38.78	6588281100	637583560	2774135300	59610392	577973160
38.8	6585995700	637955650	2776048700	59431829	578523820
38.82	6583708900	638328010	2777963100	59253801	579074210
38.84	6581420700	638700630	2779878600	59076306	579624320
38.86	6579131200	63907350	2781795300	58899343	580174160
38.88	6576840300	639446640	2783713100	58722909	580723730
38.9	657454800	639820020	278563200	58547005	581273010
38.92	6572254400	640193640	278755200	58371627	581822020
38.94	6569959400	640567510	2789473100	58196774	582370740
38.96	656766300	640941620	2791395400	58022446	582919170
38.98	6565365300	641315960	2793318800	57848639	583467320
39	6563066200	641690530	2795243300	57675353	584015180
39.02	6560765700	642065330	2797168900	57502586	584562750
39.04	655846400	642440360	2799095700	57330337	585110020
39.06	6556160800	64281560	2801023600	57158604	585656990
39.08	6553856400	643191050	2802952600	56987385	586203670
39.1	6551550600	643566720	2804882700	56816679	586750040
39.12	6549243400	64394260	280681400	56646484	587296120
39.14	654693500	644318680	2808746400	564768	587841880
39.16	6544625200	644694960	2810679900	56307623	588387340
39.18	654231400	645071440	2812614500	56138953	588932490
39.2	6540001600	645448110	2814550300	55970789	589477320
39.22	6537687800	645824970	2816487200	55803128	590021840
39.24	6535372700	646202010	2818425300	5563597	590566040
39.26	6533056300	646579240	2820364400	55469312	591109930
39.28	6530738600	646956640	2822304700	55303153	591653490
39.3	6528419600	647334220	2824246200	55137492	592196730
39.32	6526099300	647711960	2826188700	54972328	592739640
39.34	6523777700	648089880	2828132400	54807658	593282220
39.36	6521454800	648467950	2830077300	54643481	593824470
39.38	6519130600	648846190	2832023300	54479797	594366390
39.4	6516805100	649224580	2833970400	54316602	594907980
39.42	6514478300	649603120	2835918600	54153896	595449220
39.44	6512150200	649981810	283786800	53991678	595990130
39.46	6509820900	650360640	2839818500	53829946	596530690
39.48	6507490200	650739610	2841770100	53668698	597070910
39.5	6505158300	651118720	2843722900	53507933	597610790
39.52	6502825200	651497960	2845676900	5334765	598150310
39.54	6500490700	651877330	2847631900	53187847	598689480
39.56	6498155100	652256830	2849588100	53028522	59922830
39.58	6495818100	652636440	2851545500	52869675	599766770
39.6	6493479900	653016180	2853503900	52711304	600304870
39.62	6491140400	653396030	2855463600	52553407	600842620
39.64	6488799700	653775980	2857424300	52395983	601380
39.66	6486457700	654156050	2859386200	52239031	601917020
39.68	6484114500	654536220	2861349300	52082548	602453670
39.7	6481770100	654916490	2863313400	51926535	602989950
39.72	6479424400	655296850	2865278800	51770989	603525860
39.74	6477077500	65567730	2867245200	51615908	60406140
39.76	6474729300	656057850	2869212800	51461293	604596550
39.78	64723800	656438470	2871181600	5130714	605131330
39.8	6470029400	656819180	2873151400	51153449	605665730
39.82	6467677600	657199970	2875122500	51000219	606199750
39.84	6465324500	657580830	2877094600	50847448	606733380
39.86	6462970300	657961760	287906800	50695134	607266620
39.88	6460614800	658342750	2881042400	50543276	607799470
39.9	6458258200	658723810	288301800	50391874	608331930
39.92	6455900300	659104920	2884994800	50240925	6088640
39.94	6453541300	65948610	2886972600	50090428	609395670
[truncated: 3,003 more rows]

## Sheet: DATA
DATE	INCID	Jourj	VOC_Delta	INCID_δ	I_δ	VOC_ω	INCID_ω	I_ω	VOC_BA.2	INCID_BA2	I_BA2	VOC_BA.5	PrevPool	WkDay	HoliDay	NbWk	MoyMob7j	Max21jrs	Max15jrs	Max15jrsYes	Delta%7jrs	Delta%14jrs	MinBtwPks	Min1BtwPks	Delta 3	Delta 4	PIC-Start End	Sum	Wave (% Peak)	Wave I (% Peak)	Wave II (% Peak)	Wave III (% Peak)	Wave IV (% Peak)	Wave V (% Peak)	Wave VI (% Peak)	Wave VII (% Peak)	Wave VIII (% Peak)	Wave IX (% Peak)	XXX	Day	Wave_I	Wave_II	Wave_III	Wave_ IV	Wave_V	Wave_VI	Wave_VII	Wave_VIII	Wave_IX
2020-03-01	19	1											19	7		9											Start I												0	1	19	4594.33	19778.6	19308.7	89247	91626.9	21930.2	16598.2	7379.08
2020-03-02	19	2											36.0208	1		10																							0	2	36.0208	4642.76	19717.3	19446.4	86473.5	88978.5	20468.8	15643.2	7763.43
2020-03-03	34	3											66.2687	2		10																							0	3	66.2687	4685.14	18786.4	18567.7	80284.9	87291	18773.7	14449.7	7878.75
2020-03-04	53	4											112.366	3		10	49									0.0303111		49	0.0303111	0.0303111									0.0100888	4	112.366	4732.11	17422.5	17312.6	76489	85364.2	19485.1	15698.6	7966.05
2020-03-05	81	5											181.661	4		10	55.4286									0.0342877		104.429	0.0342877	0.0342877									0.0114124	5	181.661	4853.19	18334.7	18300.2	81819.5	83402.2	19378.4	16007.3	7995.26
2020-03-06	110	6											272.738	5		10	66.1429									0.0409155		170.571	0.0409155	0.0409155									0.0136184	6	272.738	4542.65	18806.9	18684	86115.7	78892.5	19255.8	16199.9	8004.43
2020-03-07	27	7											271.328	6		10	75.4286								FALSE	0.0466596		246	0.0466596	0.0466596									0.0155303	7	271.328	4186.46	19372.8	19282.7	92191.3	74203.6	18970	16358.4	7554.64
2020-03-08	64	8											307.065	7		10	92.7143								FALSE	0.0573524		338.714	0.0573524	0.0573524									0.0190894	8	307.065	4384.38	19910.8	19791.1	98650.2	78815.1	18573	16319.4	6986.7
2020-03-09	94	9											369.079	1		11	116.857								FALSE	0.072287		455.571	0.072287	0.072287									0.0240602	9	369.079	4492.67	20647.8	20274.6	100672	79727.3	17577.3	15422.5	7695.93
2020-03-10	99	10											429.634	2		11	149.429								FALSE	0.0924355		605	0.0924355	0.0924355									0.0307665	10	429.634	4598.69	20052	19586.6	94256.6	80829.4	16405.4	14283	8038.27
2020-03-11	174	11											558.881	3		11	171.143		485.857						FALSE	0.105868		776.143	0.105868	0.105868									0.0352374	11	558.881	4796.66	18768.3	18366.4	93530.3	81078.8	15511.5	15878.2	8387.96
2020-03-12	250	12											750.664	4		11	192.571		524.714						FALSE	0.119123		968.714	0.119123	0.119123									0.0396494	12	750.664	5025.01	20151.3	20377.2	111370	81240.1	17313.7	16665.2	8674.22
2020-03-13	338	13											1010.47	5		11	234.429		659.143						FALSE	0.145016		1203.14	0.145016	0.145016									0.0482675	13	1010.47	4823.58	20970.2	21689.6	127910	77888.7	18087.2	17156.3	8849.66
2020-03-14	179	14											1084.21	6		11	280.571		769.571						FALSE	0.17356		1483.71	0.17356	0.17356									0.0577681	14	1084.21	4476.13	21536.8	23027.3	140634	73773.3	18623.2	17411.2	8429.83
2020-03-15	214	15											1185.28	7		11	332		864.571						FALSE	0.205373		1815.71	0.205373	0.205373									0.068357	15	1185.28	4927.87	21937.4	24518.6	149651	82004.7	19062.3	17494.5	7830.73
2020-03-16	387	16											1448.81	1		12	398.143		957.429						FALSE	0.246288		2213.86	0.246288	0.246288									0.0819754	16	1448.81	5285.55	22452.3	26132.6	157870	85917.6	18277.6	16574.2	8981.03
2020-03-17	422	17											1719.89	2		12	444.429		1079.71						FALSE	0.27492		2658.29	0.27492	0.27492									0.0915054	17	1719.89	5758.98	21600.5	25786.5	156775	89318.9	17069.7	15354.7	9489.52
2020-03-18	534	18											2074.74	3		12	485.857		1133.29						FALSE	0.300548		3144.14	0.300548	0.300548									0.100035	18	2074.74	6302.09	20061.5	24590.4	151674	91270.9	19677.6	17394.3	9923.03
2020-03-19	713	19											2571.62	4		12	524.714		1161.43						FALSE	0.324585		3668.86	0.324585	0.324585									0.108036	19	2571.62	6929.63	21182.8	28599	173651	91889.6	21039.9	18345.4	10205.4
2020-03-20	662	20											2965.75	5		12	659.143		1220						FALSE	0.407741		4328	0.407741	0.407741									0.135714	20	2965.75	6824.8	21734.2	31915.9	187276	88044.8	22199.3	19195.4	10357.3
2020-03-21	469	21											3125.82	6		12	769.571		1289.43						FALSE	0.476052		5097.57	0.476052	0.476052									0.15845	21	3125.82	6414.89	22222.3	35143.4	198932	82994.6	22992.9	19879.9	9828.46
2020-03-22	486	22											3286.21	7		12	864.571	1616.57	1334.71						FALSE	0.534818		5962.14	0.534818	0.534818									0.17801	22	3286.21	7470.67	22589.5	38388.6	208324	92466.4	23833.8	20260.1	9120.67
2020-03-23	1328	23											4271.9	1		13	957.429	1616.57	1351.14						FALSE	0.592259		6919.57	0.592259	0.592259									0.197129	23	4271.9	8320.48	22967.4	41538.8	218484	96430.5	23006.1	19365.7	10269.6
2020-03-24	1195	24											5021.92	2		13	1079.71	1616.57	1376.29						FALSE	0.667904		7999.29	0.667904	0.667904									0.222307	24	5021.92	9396.77	22085	41301.9	216910	100009	21566.7	18000.5	11003.9
2020-03-25	1199	25											5697.8	3		13	1133.29	1616.57	1387.43						FALSE	0.701043		9132.57	0.701043	0.701043									0.233337	25	5697.8	10168	20570.5	39449.7	209316	102106	25002.2	20920.4	11620.6
2020-03-26	1363	26											6467.29	4		13	1161.43	1616.57	1387.43						FALSE	0.718452		10294	0.718452	0.718452									0.239132	26	6467.29	10817.8	22112.8	45044.4	250252	102646	26844.8	22255.2	12021.2
2020-03-27	1518	27											7311.62	5		13	1220	1616.57	1412.86						FALSE	0.754684		11514	0.754684	0.754684									0.251191	27	7311.62	10585	23192.4	49753.3	284929	97850	28900.5	23350	12336
2020-03-28	844	28											7394	6		13	1289.43	1616.57	1412.86						FALSE	0.797632		12803.4	0.797632	0.797632									0.265486	28	7394	9943.36	24163.5	53795.7	316173	91341.4	30714	24288.7	11728
2020-03-29	683	29											7306.79	7		13	1334.71	1616.57	1412.86						FALSE	0.825645		14138.1	0.825645	0.825645									0.27481	29	7306.79	11109.6	25143.5	57388	340521	99855.8	32041.7	24683.7	10937.3
2020-03-30	1738	30											8283.68	1		14	1351.14	1616.57	1509.57						FALSE	0.835808		15489.3	0.835808	0.835808									0.278193	30	8283.68	12026.4	26276.4	60700.1	361507	102531	31178	23540.5	12172
2020-03-31	1681	31											9101.8	2		14	1376.29	1616.57	1601.29						FALSE	0.851361		16865.6	0.851361	0.851361									0.28337	31	9101.8	12869.6	25713.3	59349.3	356648	103904	29311.3	21852.4	12706.1
2020-04-01	1516	32											9669.7	3		14	1387.43	1616.57	1616.57						FALSE	0.858254		18253	0.858254	0.858254									0.285664	32	9669.7	13324	24417.8	56226.1	340248	104106	34498.1	24878.1	13199.6
2020-04-02	1478	33											10140.4	4		14	1384.86	1616.57	1616.57						FALSE	0.856663		19637.9	0.856663	0.856663									0.285134	33	10140.4	13559.1	27132.3	53951.2	380840	102412	37567.6	26561.6	13409.6
2020-04-03	1694	34											10778.2	5		14	1412.86	1616.57	1616.57						FALSE	0.873984		21050.7	0.873984	0.873984									0.290899	34	10778.2	13224.7	28905.1	60046.4	403715	96909.6	40743.3	27714.8	13446.8
2020-04-04	922	35											10577.4	6		14	1389.14	1616.57	1616.57						FALSE	0.859314		22439.9	0.859314	0.859314									0.286017	35	10577.4	12406.2	30729.2	64497.6	416457	89909.9	43133.3	28226.9	12693.1
2020-04-05	665	36											10140.6	7		14	1400.86	1616.57	1616.57						FALSE	0.866561		23840.7	0.866561	0.866561									0.288429	36	10140.6	13904.9	32564.2	67962.1	420626	95206.3	45069.2	28364.6	11811.9
2020-04-06	1934	37											11018.3	1		15	1509.57	1616.57	1616.57						FALSE	0.933811		25350.3	0.933811	0.933811									0.310812	37	11018.3	15464.5	34354.1	72025.8	418269	96295.1	43793.6	26833	12854.5
2020-04-07	1515	38											11385.6	2		15	1601.29	1616.57	1616.57						TRUE	0.990544		26951.6	0.990544	0.990544									0.329696	38	11385.6	17127.6	33620.6	70977.2	397923	97283.4	41183.8	24741.9	13275.5
2020-04-08	1598	39											11797.6	3		15	1616.57	1616.57	1616.57	TRUE	0.165157	0.426446	FALSE	FALSE	TRUE	1	Peak I	28568.1	1	1									0.332843	39	11797.6	18766.5	31694.5	67656.8	369719	97103.8	48773.8	27089.6	13710.7
2020-04-09	2239	40											12807.7	4		15	1596.43	1616.57	1616.57				FALSE	FALSE	TRUE	0.98754		30164.6	0.98754	0.98754									0.328696	40	12807.7	20563.7	34678	75876.2	381304	96043.9	53501.3	27831.8	13857.5
2020-04-10	2336	41											13809.6	5		15	1396.86	1616.57	1616.57				FALSE	FALSE	FALSE	0.864086		31561.4	0.864086	0.864086									0.287605	41	13809.6	20149.6	37102.7	80989.5	378369	90627.4	57676.3	27961.7	13750
2020-04-11	1029	42											13400.1	6		15	1403.29	1616.57	1616.57				FALSE	FALSE	FALSE	0.868063		32964.7	0.868063	0.868063									0.288929	42	13400.1	19097.7	38803.9	85304.2	369856	83742.1	60728.4	27992	12871.7
2020-04-12	524	43											12528.3	7		15	1408.29	1616.57	1616.57				FALSE	FALSE	FALSE	0.871156		34373	0.871156	0.871156									0.289958	43	12528.3	22421.4	40384.9	81473.4	357223	87871.1	62573.5	27772.2	11890.9
2020-04-13	537	44											11760.2	1	9	16	1327.57	1616.57	1616.57				FALSE	FALSE	FALSE	0.821227		35700.6	0.821227	0.821227									0.27334	44	11760.2	25843.8	41918.1	86738.7	342434	87874.9	60101.5	25948.3	11919.3
2020-04-14	1560	45											12095.2	2		16	1193	1616.57	1616.57				FALSE	FALSE	FALSE	0.737982		36893.6	0.737982	0.737982									0.245632	45	12095.2	30055.8	40607.7	86067.5	319265	87495.3	56011	23800.4	11855.7
2020-04-15	1633	46											12468.3	3		16	1149.14	1616.57	1616.57				FALSE	FALSE	FALSE	0.710852		38042.7	0.710852	0.710852									0.236602	46	12468.3	33604	38068.8	82608.2	293313	86569.3	62575.6	25185.2	11669.8
2020-04-16	1674	47											12843.5	4		16	1137.57	1616.57	1596.43				FALSE	FALSE	FALSE	0.703694		39180.3	0.703694	0.703694									0.23422	47	12843.5	38055.6	40257.3	94841.2	290190	84967.7	65286.3	24998.8	11477.2
2020-04-17	1394	48											12899.7	5		16	1243.14	1616.57	1408.29				FALSE	FALSE	TRUE	0.769		40423.4	0.769	0.769									0.255956	48	12899.7	38461.5	41260.9	103393	279408	79933	66960.7	24442.7	11223.6
2020-04-18	722	49											12278	6		16	1201.71	1616.57	1408.29				FALSE	FALSE	TRUE	0.743372		41625.1	0.743372	0.743372									0.247426	49	12278	36894.1	41689.9	110771	267111	73978.7	67070.7	23674.6	10449.5
2020-04-19	443	50											11442	7		16	1079.43	1616.57	1408.29				FALSE	FALSE	FALSE	0.667727		42704.6	0.667727	0.667727									0.222248	50	11442	42923	42037.2	117806	253513	69329.7	66521.2	22793.6	9585.03
2020-04-20	1276	51											11526.2	1		17	979.714	1616.57	1327.57				FALSE	FALSE	FALSE	0.606045		43684.3	0.606045	0.606045									0.201718	51	11526.2	51230.9	42552.4	124686	239314	73730.9	62564	21128.2	9698.6
2020-04-21	1270	52											11595.5	2		17	896.429	1616.57	1243.14				FALSE	FALSE	FALSE	0.554525		44580.7	0.554525	0.554525									0.18457	52	11595.5	58427.4	40820.9	122913	221157	74128.6	57499.9	19320.4	9528.34
2020-04-22	777	53											11164.7	3		17	848.714	1616.57	1243.14				FALSE	FALSE	FALSE	0.525009		45429.4	0.525009	0.525009									0.174746	53	11164.7	64368.3	38081.7	116864	202970	73283	59505.4	19562.9	9278.81
2020-04-23	976	54											10977.7	4		17	814.714	1616.57	1243.14				FALSE	FALSE	FALSE	0.503977		46244.1	0.503977	0.503977									0.167745	54	10977.7	71401.3	35676.9	130315	198329	71717.4	58725	19015.1	8998.27
2020-04-24	811	55											10645.2	5		17	740.286	1616.57	1243.14				FALSE	FALSE	FALSE	0.457936		46984.4	0.457936	0.457936									0.152421	55	10645.2	72087.7	37220.6	137880	189242	67150.9	57795.8	18380.4	8710.96
2020-04-25	388	56											9924.33	6		17	640.143	1616.57	1201.71				FALSE	FALSE	FALSE	0.395988		47624.6	0.395988	0.395988									0.131802	56	9924.33	68917.6	38084.5	143693	180164	61763	53109.5	17609.8	8040.58
2020-04-26	205	57											9095.55	7		17	603.714	1616.57	1079.43				FALSE	FALSE	FALSE	0.373454		48228.3	0.373454	0.373454									0.124301	57	9095.55	77562.8	38583.4	148956	170690	63784.4	53269.3	16695.4	7371.02
2020-04-27	755	58											8903.1	1		18	548	1616.57	979.714				FALSE	FALSE	FALSE	0.338989		48776.3	0.338989	0.338989									0.11283	58	8903.1	89083.4	39061.3	153485	160639	63154.3	50083.4	15369.3	7409.21
2020-04-28	569	59											8544.7	2		18	466	1616.57	896.429				FALSE	FALSE	FALSE	0.288264		49242.3	0.288264	0.288264									0.0959468	59	8544.7	97431.9	37354.5	149087	148411	61928.8	46232.5	13992.4	6978.43
2020-04-29	522	60											8176.64	3		18	451.429	1616.57	848.714				FALSE	FALSE	FALSE	0.279251		49693.7	0.279251	0.279251									0.0929466	60	8176.64	104998	34768.4	140629	135897	60334.9	48612.6	13523.8
2020-04-30	586	61											7910.91	4		18	442.143	1596.43	814.714				FALSE	FALSE	FALSE	0.273507		50135.9	0.273507	0.273507									0.0910348	61	7910.91	112924	35875.7	151190	132697	58414.1	48527.8	12327.1
2020-05-01	237	62											7323.86	5	9	18	430	1408.29	740.286				FALSE	FALSE	FALSE	0.265995		50565.9	0.265995	0.265995									0.0885346	62	7323.86	112713	36419.7	156311	126875	54735.3	47983.9	12163.1
2020-05-02	286	63											6846.97	6		18	426.714	1408.29	640.143				FALSE	FALSE	FALSE	0.263963		50992.6	0.263963	0.263963									0.0878581	63	6846.97	105852	36526	159699	121288	50249.8	46858.6	11705.1
2020-05-03	140	64											6273.75	7		18	431	1408.29	603.714				FALSE	FALSE	FALSE	0.266614		51423.6	0.266614	0.266614									0.0887405	64	6273.75	114671	36528.2	161394	115343	52236.4	45565.5	11294.8
2020-05-04	670	65											6290.24	1		19	410.429	1327.57	548				FALSE	FALSE	FALSE	0.253888		51834	0.253888	0.253888									0.084505	65	6290.24	124917	36744.2	162351	109158	52298.2	42535.2	10482.3
2020-05-05	546	66											6181.01	2		19	445.571	1243.14	466				FALSE	FALSE	FALSE	0.275627		52279.6	0.275627	0.275627									0.0917407	66	6181.01	129887	35238.7	155078	101166	52050.5	39143.5	9663.38
2020-05-06	552	67											6089.16	3		19	439	1243.14	451.429				FALSE	FALSE	FALSE	0.271562		52718.6	0.271562	0.271562									0.0903877	67	6089.16	131431	32880.1	144902	92981.4	51582.6	40565	9977.79
2020-05-07	442	68											5896.88	4		19	435.857	1243.14	445.571				FALSE	FALSE	FALSE	0.269618		53154.4	0.269618	0.269618									0.0897406	68	5896.88	133129	34888.1	150549		50679.5	39937.6	9846.44
2020-05-08	483	69											5765.62	5		19	408.143	1243.14	445.571				FALSE	FALSE	FALSE	0.252474		53562.6	0.252474	0.252474									0.0840344	69	5765.62	125570	35710.9	150548		47635.4	38973.4	9622.78
2020-05-09	240	70											5405.04	6		19	386.571	1201.71	445.571				FALSE	FALSE	FALSE	0.23913		53949.1	0.23913	0.23913									0.0795929	70	5405.04	115152	36059.1	149947		43849.4	37697.7	9334.41
2020-05-10	118	71											4960.02	7		19	353.571	1079.43	445.571				FALSE	FALSE	FALSE	0.218717		54302.7	0.218717	0.218717									0.0727984	71	4960.02	117000	36104	147765		45865.8	36337.9	8557.09
2020-05-11	476	72											4919.36	1		20	334	979.714	445.571				FALSE	FALSE	FALSE	0.20661		54636.7	0.20661	0.20661									0.0687688	72	4919.36	116895	35979.2	145476		45983.2	33709.7	8012.73
2020-05-12	395	73											4801.93	2		20	314.429	896.429	445.571				FALSE	FALSE	FALSE	0.194503		54951.1	0.194503	0.194503									0.0647391	73	4801.93	113931	34120.4	137435		45386.3	30873.3
2020-05-13	321	74											4622.73	3		20	301.143	848.714	439				FALSE	FALSE	FALSE	0.186285		55252.3	0.186285	0.186285									0.0620036	74	4622.73	109707	31704.2	127026		44344.6	31354.4
2020-05-14	305	75											4446.2	4		20	295.857	814.714	435.857				FALSE	FALSE	FALSE	0.183015		55548.1	0.183015	0.183015						2022-03-01	0		0.0609153	75	4446.2	104918	32671.7	127679		42940.4	30801.3
2020-05-15	346	76											4329.06	5		20	273.143	740.286	408.143				FALSE	FALSE	FALSE	0.168964		55821.3	0.168964	0.168964						2022-03-01	30		0.0562386	76	4329.06	97032.9	33028.4	124963		39944.5	30034.9
2020-05-16	147	77											4025.12	6		20	258.429	640.143	386.571				FALSE	FALSE	FALSE	0.159862		56079.7	0.159862	0.159862									0.053209	77	4025.12	88374.4	33036	121230		36523.6	29270.3
2020-05-17	81	78											3686.84	7		20	267.571	603.714	353.571				FALSE	FALSE	FALSE	0.165518		56347.3	0.165518	0.165518									0.0550915	78	3686.84	87781.8	32941.8	116712		37120.1	28258.3
2020-05-18	317	79											3619.79	1		21	234	548	334				FALSE	FALSE	FALSE	0.144751		56581.3	0.144751	0.144751									0.0481793	79	3619.79	86299.9	32997.4	112300		36485.5	26344.8
2020-05-19	292	80											3534.74	2		21	220	466	314.429				FALSE	FALSE	FALSE	0.13609		56801.3	0.13609	0.13609									0.0452968	80	3534.74	79312.4	30895.2	105355		35435.9	24262.5
2020-05-20	385	81											3551.54	3		21	216.571	451.429	301.143				FALSE	FALSE	FALSE	0.13397		57017.9	0.13397	0.13397									0.0445909	81	3551.54	77517.7	28813.9	97230.7		33931.7	22454.2
2020-05-21	70	82											3251.59	4	9	21	215.714	445.571	295.857				FALSE	FALSE	FALSE	0.133439		57233.6	0.133439	0.133439									0.0444144	82	3251.59	75140	30143.5	96223.6		32424.2	23547.2
2020-05-22	248	83											3160.88	5		21	215.286	445.571	273.143				FALSE	FALSE	FALSE	0.133174		57448.9	0.133174	0.133174									0.0443261	83	3160.88	69673	30654.6	93580.4		30071.7	23500.4
2020-05-23	123	84											2954.63	6		21	202.429	445.571	267.571				FALSE	FALSE	FALSE	0.125221		57651.3	0.125221	0.125221									0.0416789	84	2954.63	63468.5	31076.4	91224.5		27436.2	23048.5
2020-05-24	75	85											2721.86	7		21	173.429	445.571	267.571				FALSE	FALSE	FALSE	0.107282		57824.7	0.107282	0.107282									0.035708	85	2721.86	62687.2	31354.3			27177.3	22368.6
2020-05-25	314	86											2752.33	1		22	187.857	445.571	234				FALSE	FALSE	FALSE	0.116207		58012.6	0.116207	0.116207									0.0386787	86	2752.33	60981.4	31382.3			26094.4	20910.6
2020-05-26	202	87											2667.63	2		22	176	445.571	220				FALSE	FALSE	FALSE	0.108872		58188.6	0.108872	0.108872									0.0362374	87	2667.63	58310.2	29827.3			24966.2	19220.4
2020-05-27	182	88											2571.76	3		22	167.143	439	216.571				FALSE	FALSE	FALSE	0.103393		58355.7	0.103393	0.103393									0.0344138	88	2571.76	55243.2	27575.3			22794.6	19950.3
2020-05-28	171	89											2474.87	4		22	163.429	435.857	215.714				FALSE	FALSE	FALSE	0.101096		58519.1	0.101096	0.101096									0.033649	89	2474.87	52563.8	28064.9				19734.2
2020-05-29	165	90											2382.07	5		22	127	408.143	215.286				FALSE	FALSE	FALSE	0.0785613		58646.1	0.0785613	0.0785613									0.0261486	90	2382.07	48346.4	28131.5				19476.5
2020-05-30	61	91											2194.94	6		22	124	386.571	202.429				FALSE	FALSE	FALSE	0.0767055		58770.1	0.0767055	0.0767055									0.0255309	91	2194.94	43895.4	28009.2				19046.7
2020-05-31	49	92											2015.3	7		22	120.714	353.571	187.857				FALSE	FALSE	FALSE	0.074673		58890.9	0.074673	0.074673									0.0248544	92	2015.3	43267	26034.6				18571.7
2020-06-01	59	93											1864.38	1	9	23	120.857	334	187.857				FALSE	FALSE	FALSE	0.0747614		59011.7	0.0747614	0.0747614									0.0248838	93	1864.38	41625	25879.7				17362.2
2020-06-02	181	94											1851.17	2		23	119.286	314.429	176				FALSE	FALSE	FALSE	0.0737893		59131	0.0737893	0.0737893									0.0245603	94	1851.17	39958.1	24437.9				16016.6
2020-06-03	159	95											1817.34	3		23	120.429	301.143	167.143				FALSE	FALSE	FALSE	0.0744963		59251.4	0.0744963	0.0744963									0.0247956	95	1817.34	38207.9	22627.3				16702.2
2020-06-04	172	96											1800.04	4		23	121	295.857	163.429				FALSE	FALSE	FALSE	0.0748498		59372.4	0.0748498	0.0748498									0.0249132	96	1800.04	36951.9	23846.3				16798.4
2020-06-05	154	97											1766.54	5		23	134.286	273.143	134.286	TRUE	0.0573678	-0.376244	FALSE	FALSE	FALSE	0.0830682		59506.7	0.0830682	0.0830682									0.0276487	97	1766.54	34103.8	24626.3				16821.6
2020-06-06	69	98											1651.52	6		23	129.143	267.571	134.286				FALSE	FALSE	FALSE	0.0798869		59635.9	0.0798869	0.0798869									0.0265898	98	1651.52	31107.3	25179.1				16715.4
2020-06-07	53	99											1532.49	7		23	123.429	267.571	134.286				FALSE	FALSE	FALSE	0.0763521		59759.3	0.0763521	0.0763521									0.0254133	99	1532.49	31153	24965.3
2020-06-08	152	100											1524.86	1		24	112.429	234	134.286				FALSE	FALSE	FALSE	0.0695475		59871.7	0.0695475	0.0695475									0.0231484	100	1524.86	30589.9	24789.8
2020-06-09	145	101											1511.02	2		24	103.143	220	134.286				FALSE	FALSE	FALSE	0.0638035		59974.9	0.0638035	0.0638035									0.0212365	101	1511.02		23641.5
2020-06-10	119	102											1472.62	3		24	100.286	216.571	134.286				FALSE	FALSE	FALSE	0.0620361		60075.1	0.0620361	0.0620361									0.0206483	102	1472.62		21951.9
2020-06-11	95	103											1414.23	4		24	95.8571	215.714	134.286				FALSE	FALSE	FALSE	0.0592966		60171	0.0592966	0.0592966									0.0197365	103	1414.23		20564.2
2020-06-12	89	104											1355.91	5		24	95.1429	215.286	134.286				FALSE	FALSE	FALSE	0.0588547		60266.1	0.0588547	0.0588547									0.0195894	104	1355.91		21211.2
2020-06-13	49	105											1263.67	6		24	88.5714	202.429	129.143				FALSE	FALSE	FALSE	0.0547897		60354.7	0.0547897	0.0547897									0.0182364	105	1263.67		21535.7
2020-06-14	22	106											1154.04	7		24	89.1429	187.857	123.429				FALSE	FALSE	FALSE	0.0551432		60443.9	0.0551432	0.0551432									0.018354	106	1154.04		21507.4
2020-06-15	147	107											1180.83	1		25	91	187.857	112.429				FALSE	FALSE	FALSE	0.056292		60534.9	0.056292	0.056292									0.0187364	107	1180.83		21290.1
2020-06-16	99	108											1156.83	2		25	95.5714	176	103.143				FALSE	FALSE	FALSE	0.0591198		60630.4	0.0591198	0.0591198									0.0196776	108	1156.83		20188.4
2020-06-17	123	109											1159.32	3		25	95.7143	167.143	100.286				FALSE	FALSE	FALSE	0.0592082		60726.1	0.0592082	0.0592082									0.019707	109	1159.32		18688.4
2020-06-18	108	110											1146.56	4		25	95.4286	163.429	96.4286				FALSE	FALSE	FALSE	0.0590315		60821.6	0.0590315	0.0590315									0.0196482	110	1146.56		18767.7
2020-06-19	121	111											1148.13	5		25	94.8571	134.286	96.4286				FALSE	FALSE	FALSE	0.058678		60916.4	0.058678	0.058678									0.0195306	111	1148.13		18494.8
2020-06-20	50	112											1078.53	6		25	96.4286	134.286	96.4286	TRUE	0.0887097	-0.253319	FALSE	FALSE	FALSE	0.0596501		61012.9	0.0596501	0.0596501									0.0198541	112	1078.53		18066.2
2020-06-21	20	113											986.188	7		25	93.1429	134.286	96.4286				FALSE	FALSE	FALSE	0.0576175		61106	0.0576175	0.0576175									0.0191776	113	986.188		17650.4
2020-06-22	143	114											1026.46	1		26	88.5714	134.286	96.4286				FALSE	FALSE	FALSE	0.0547897		61194.6	0.0547897	0.0547897									0.0182364	114	1026.46		17159.8
2020-06-23	110	115											1029.54	2		26	87.4286	149.571	96.4286				FALSE	FALSE	FALSE	0.0540827		61282	0.0540827	0.0540827									0.0180011	115	1029.54		16019.3
2020-06-24	100	116											1022.3	3		26	86.1429	164.143	96.4286				FALSE	FALSE	FALSE	0.0532874		61368.1	0.0532874	0.0532874									0.0177363	116	1022.3		14749.7
2020-06-25	76	117											991.807	4		26	86.7143	185.143	96.4286				FALSE	FALSE	FALSE	0.0536409		61454.9	0.0536409	0.0536409									0.017854	117	991.807		14450.3
2020-06-26	113	118											1001.49	5		26	84.4286	194.857	96.4286				FALSE	FALSE	FALSE	0.0522269		61539.3	0.0522269	0.0522269									0.0173834	118	1001.49		13986
2020-06-27	41	119											938.173	6		26	83	197.857	96.4286				TRUE	TRUE	FALSE	0.0513432	End I	61622.3	0.0513432	0.0513432									0.0170892	119	938.173		13370.2
2020-06-28	24	120											864.448	7		26	88	229.143	93.1429				FALSE	FALSE	FALSE	0.0544362	Start Inter I-II	88	0.0544362	0.0544362									0.0181187	120			12741.4
2020-06-29	127	121											901.402	1		27	90.4286	229.143	93.4286				FALSE	FALSE	FALSE	0.0559385		178.429	0.0559385	0.0559385									0.0186187	121			12193.2
2020-06-30	100	122											907.506	2		27	87.7143	262.143	98.1429				FALSE	TRUE	FALSE	0.0542595		266.143	0.0542595	0.0542595									0.0180599	122			11313.1
2020-07-01	135	123											947.975	3		27	91	292.571	98.1429				FALSE	FALSE	FALSE	0.056292		357.143	0.056292	0.056292									0.0187364	123			10343.7
2020-07-02	93	124											942.229	4		27	91	324.286	100.571				FALSE	FALSE	FALSE	0.056292		448.143	0.056292	0.056292									0.0187364	124			10031.2
2020-07-03	94	125											938.081	5		27	88.8571	338.429	116.571				FALSE	FALSE	FALSE	0.0549664		537	0.0549664	0.0549664									0.0182952	125			9521.3
2020-07-04	64	126											904.365	6		27	88.7143	355.571	132				FALSE	TRUE	FALSE	0.054878		625.714	0.054878	0.054878									0.0182658	126			8948.51
2020-07-05	24	127											834.161	7		27	89	377.286	149.571				FALSE	TRUE	FALSE	0.0550548		714.714	0.0550548	0.0550548									0.0183246	127			8466.38
2020-07-06	112	128											859.27	1		28	93.4286	454.429	164.143				FALSE	TRUE	FALSE	0.0577943		808.143	0.0577943	0.0577943									0.0192364	128			8008.47
2020-07-07	99	129											868.763	2		28	98.1429	475.857	185.143				FALSE	FALSE	FALSE	0.0607105		906.286	0.0607105	0.0607105									0.0202071	129			7448.26
2020-07-08	137	130											915.268	3		28	97.8571	503.857	194.857				FALSE	TRUE	FALSE	0.0605338		1004.14	0.0605338	0.0605338									0.0201482	130			6811.41
2020-07-09	124	131											943.928	4		28	100.571	530.714	197.857				FALSE	TRUE	FALSE	0.0622128		1104.71	0.0622128	0.0622128									0.0207071	131			6583.89
2020-07-10	127	132											972.603	5		28	116.571	542.143	229.143				FALSE	FALSE	FALSE	0.0721103		1221.29	0.0721103	0.0721103									0.0240014	132			6263.07
2020-07-11	62	133											933.291	6		28	132	542.143	229.143				FALSE	TRUE	FALSE	0.0816543		1353.29	0.0816543	0.0816543									0.0271781	133			6006.67
2020-07-12	43	134											879.074	7		28	149.571	565.429	262.143				FALSE	FALSE	FALSE	0.0925239		1502.86	0.0925239	0.0925239									0.0307959
2020-07-13	224	135											1011.5	1		29	164.143	583.714	292.571				FALSE	TRUE	FALSE	0.101538		1667	0.101538	0.101538									0.0337961
2020-07-14	207	136											1113.14	2		29	185.143	592.857	324.286				FALSE	FALSE	FALSE	0.114528		1852.14	0.114528	0.114528									0.0381199
2020-07-15	260	137											1257.19	3		29	194.857	612	338.429				FALSE	FALSE	FALSE	0.120537		2047	0.120537	0.120537									0.04012
2020-07-16	226	138											1352.23	4		29	197.857	624.429	355.571				FALSE	TRUE	FALSE	0.122393		2244.86	0.122393	0.122393									0.0407377
2020-07-17	274	139											1485.38	5		29	229.143	624.429	377.286				FALSE	FALSE	FALSE	0.141746		2474	0.141746	0.141746									0.0471792
2020-07-18	130	140											1460.65	6		29	220.286	624.429	454.429				FALSE	TRUE	FALSE	0.136267		2694.29	0.136267	0.136267									0.0453556
2020-07-19	64	141											1372.5	7		29	262.143	631.286	475.857				FALSE	FALSE	FALSE	0.16216		2956.43	0.16216	0.16216									0.0539738
2020-07-20	443	142											1672.53	1		30	292.571	631.286	503.857				FALSE	TRUE	FALSE	0.180983		3249	0.180983	0.180983									0.0602388
2020-07-21	145	143											1643.31	2	9	30	324.286	631.286	530.714				FALSE	FALSE	FALSE	0.200601		3573.29	0.200601	0.200601									0.0667686
2020-07-22	553	144											2025.14	3		30	338.429	631.286	542.143				FALSE	TRUE	FALSE	0.20935		3911.71	0.20935	0.20935									0.0696806
2020-07-23	439	145											2253.19	4		30	355.571	631.286	542.143				FALSE	TRUE	FALSE	0.219954		4267.29	0.219954	0.219954									0.0732102
2020-07-24	496	146											2514.48	5		30	377.286	631.286	565.429				FALSE	TRUE	FALSE	0.233386		4644.57	0.233386	0.233386									0.077681
2020-07-25	229	147											2481.56	6		30	454.429	631.286	583.714				FALSE	FALSE	FALSE	0.281106		5099	0.281106	0.281106									0.0935643
2020-07-26	184	148											2407.06	7		30	475.857	631.286	592.857				FALSE	FALSE	FALSE	0.294362		5574.86	0.294362	0.294362									0.0979764
2020-07-27	595	149											2751.33	1		31	503.857	631.286	612				FALSE	FALSE	FALSE	0.311683		6078.71	0.311683	0.311683									0.103741
2020-07-28	685	150											3149.74	2		31	530.714	631.286	624.429				FALSE	FALSE	FALSE	0.328296		6609.43	0.328296	0.328296									0.109271
2020-07-29	703	151											3524.64	3		31	542.143	631.286	624.429				FALSE	FALSE	FALSE	0.335366		7151.57	0.335366	0.335366									0.111624
2020-07-30	635	152											3792.49	4		31	537	631.286	624.429				FALSE	FALSE	FALSE	0.332185		7688.57	0.332185	0.332185									0.110565
2020-07-31	684	153											4081.44	5		31	565.429	631.286	631.286				FALSE	FALSE	FALSE	0.34977		8254	0.34977	0.34977									0.116419
2020-08-01	309	154											3965.3	6		31	583.714	631.286	631.286				FALSE	FALSE	FALSE	0.361082		8837.71	0.361082	0.361082									0.120184
2020-08-02	148	155											3700.25	7		31	592.857	631.286	631.286				FALSE	FALSE	FALSE	0.366737		9430.57	0.366737	0.366737									0.122066
2020-08-03	794	156											4108.81	1		32	612	631.286	631.286				FALSE	FALSE	FALSE	0.378579		10042.6	0.378579	0.378579									0.126007
2020-08-04	813	157											4493.81	2		32	624.429	631.286	631.286				FALSE	FALSE	FALSE	0.386267		10667	0.386267	0.386267									0.128566
2020-08-05	767	158											4792.71	3		32	623.714	631.286	631.286				FALSE	FALSE	FALSE	0.385825		11290.7	0.385825	0.385825									0.128419
2020-08-06	769	159											5062.47	4		32	620	631.286	631.286				FALSE	FALSE	FALSE	0.383528		11910.7	0.383528	0.383528									0.127655
2020-08-07	771	160											5306.14	5		32	631.286	631.286	631.286	TRUE	0.116473	0.67323	FALSE	FALSE	FALSE	0.390509		12542	0.390509	0.390509									0.129978
2020-08-08	304	161											5057.42	6		32	617.714	631.286	631.286				FALSE	FALSE	FALSE	0.382114		13159.7	0.382114	0.382114									0.127184
2020-08-09	122	162											4652.61	7		32	595.143	631.286	631.286				FALSE	FALSE	FALSE	0.368151		13754.9	0.368151	0.368151									0.122537
2020-08-10	873	163											5040.96	1		33	580.857	631.286	631.286				FALSE	FALSE	FALSE	0.359314		14335.7	0.359314	0.359314									0.119595
2020-08-11	718	164											5233.87	2		33	554.571	631.286	631.286				FALSE	FALSE	FALSE	0.343054		14890.3	0.343054	0.343054									0.114183
2020-08-12	609	165											5297.68	3		33	534.429	631.286	631.286				FALSE	FALSE	FALSE	0.330594		15424.7	0.330594	0.330594									0.110036
2020-08-13	669	166											5414.84	4		33	535.857	631.286	631.286				FALSE	FALSE	FALSE	0.331478		15960.6	0.331478	0.331478									0.11033
2020-08-14	587	167											5437.8	5		33	512.143	631.286	631.286				FALSE	FALSE	FALSE	0.316808		16472.7	0.316808	0.316808									0.105447
2020-08-15	163	168											5034.37	6		33	513.143	631.286	617.714				FALSE	FALSE	FALSE	0.317427		16985.9	0.317427	0.317427									0.105653
2020-08-16	132	169											4641.96	7		33	513.571	631.286	595.143				FALSE	FALSE	FALSE	0.317692		17499.4	0.317692	0.317692									0.105742
2020-08-17	707	170											4865.42	1		34	501	631.286	580.857				FALSE	FALSE	FALSE	0.309915		18000.4	0.309915	0.309915									0.103153
2020-08-18	725	171											5083.61	2		34	490	670.714	554.571				FALSE	FALSE	FALSE	0.303111		18490.4	0.303111	0.303111									0.100888
2020-08-19	612	172											5166.07	3		34	495.714	737.286	535.857				FALSE	FALSE	FALSE	0.306645		18986.1	0.306645	0.306645									0.102065
2020-08-20	581	173											5208.95	4		34	493.286	816.714	535.857				FALSE	FALSE	FALSE	0.305143		19479.4	0.305143	0.305143									0.101565
2020-08-21	510	174											5176.35	5		34	479	858.857	513.571				FALSE	FALSE	FALSE	0.296306		19958.4	0.296306	0.296306									0.0986234
2020-08-22	203	175											4840.15	6		34	450.714	879.714	513.571				FALSE	FALSE	FALSE	0.278809		20409.1	0.278809	0.278809									0.0927996
2020-08-23	115	176											4450.97	7		34	438.429	994.857	513.571				FALSE	FALSE	FALSE	0.271209	End Inter I-II	20847.6	0.271209	0.271209									0.09027
2020-08-24	607	177											4594.33	1		35	431.857	1103	501				FALSE	TRUE	FALSE	0.0267456	Start II	431.857	0.0267456		0.0267456								0.088917
2020-08-25	527	178											4642.76	2		35	446.714	1234.29	498.571				FALSE	FALSE	FALSE	0.0276657		878.571	0.0276657		0.0276657								0.091976
2020-08-26	526	179											4685.14	3		35	445.571	1321	516.714				FALSE	TRUE	FALSE	0.0275949		1324.14	0.0275949		0.0275949								0.0917407
2020-08-27	535	180											4732.11	4		35	445.857	1381.71	522.143				FALSE	TRUE	FALSE	0.0276126		1770	0.0276126		0.0276126								0.0917995
2020-08-28	614	181											4853.19	5		35	449.714	1421.29	562.714				FALSE	TRUE	FALSE	0.0278515		2219.71	0.0278515		0.0278515								0.0925937
2020-08-29	195	182											4542.65	6		35	455.143	1444.14	606.429				FALSE	TRUE	FALSE	0.0281877		2674.86	0.0281877		0.0281877								0.0937114
2020-08-30	117	183											4186.46	7		35	462	1512.43	670.714				FALSE	TRUE	FALSE	0.0286124		3136.86	0.0286124		0.0286124								0.0951232
2020-08-31	634	184											4384.38	1		36	482.286	1576.14	737.286				FALSE	FALSE	FALSE	0.0298687		3619.14	0.0298687		0.0298687								0.0993
2020-09-01	565	185											4492.67	2		36	498.571	1598	816.714				FALSE	TRUE	FALSE	0.0308773		4117.71	0.0308773		0.0308773								0.102653
2020-09-02	574	186											4598.69	3		36	516.714	1604.43	858.857				FALSE	FALSE	FALSE	0.0320009		4634.43	0.0320009		0.0320009								0.106389
2020-09-03	677	187											4796.66	4		36	522.143	1604.43	879.714				FALSE	TRUE	FALSE	0.0323371		5156.57	0.0323371		0.0323371								0.107506
2020-09-04	728	188											5025.01	5		36	562.714	1618.43	994.857				FALSE	TRUE	FALSE	0.0348498		5719.29	0.0348498		0.0348498								0.11586
2020-09-05	322	189											4823.58	6		36	606.429	1632.43	1103				FALSE	TRUE	FALSE	0.0375571		6325.71	0.0375571		0.0375571								0.12486
2020-09-06	155	190											4476.13	7		36	670.714	1716.57	1234.29				FALSE	TRUE	FALSE	0.0415384		6996.43	0.0415384		0.0415384								0.138096
2020-09-07	918	191											4927.87	1		37	737.286	1850	1321				FALSE	TRUE	FALSE	0.0456613		7733.71	0.0456613		0.0456613								0.151803
2020-09-08	871	192											5285.55	2		37	816.714	2018.29	1381.71				FALSE	FALSE	FALSE	0.0505804		8550.43	0.0505804		0.0505804								0.168157
2020-09-09	1024	193											5758.98	3		37	858.857	2250.86	1421.29				FALSE	FALSE	FALSE	0.0531904		9409.29	0.0531904		0.0531904								0.176834
2020-09-10	1143	194											6302.09	4		37	879.714	2555	1444.14				FALSE	TRUE	FALSE	0.0544821		10289	0.0544821		0.0544821								0.181128
2020-09-11	1284	195											6929.63	5		37	994.857	2647.86	1512.43				FALSE	FALSE	FALSE	0.0616131		11283.9	0.0616131		0.0616131								0.204836
2020-09-12	617	196											6824.8	6		37	1103	2717.57	1576.14				FALSE	TRUE	FALSE	0.0683105		12386.9	0.0683105		0.0683105								0.227102
2020-09-13	301	197											6414.89	7		37	1234.29	3077.86	1598				FALSE	FALSE	FALSE	0.0764412		13621.1	0.0764412		0.0764412								0.254133
2020-09-14	1724	198											7470.67	1		38	1321	3470.71	1604.43				FALSE	FALSE	FALSE	0.0818116		14942.1	0.0818116		0.0818116								0.271987
2020-09-15	1628	199											8320.48	2		38	1381.71	3989.29	1604.43				FALSE	FALSE	FALSE	0.0855717		16323.9	0.0855717		0.0855717								0.284487
2020-09-16	1943	200											9396.77	3		38	1421.29	4454.43	1618.43				FALSE	FALSE	FALSE	0.0880224		17745.1	0.0880224		0.0880224								0.292635
2020-09-17	1750	201											10168	4		38	1444.14	5054.43	1632.43				FALSE	TRUE	FALSE	0.089438		19189.3	0.089438		0.089438								0.297341
2020-09-18	1709	202											10817.8	5		38	1512.43	5431.86	1716.57				FALSE	FALSE	FALSE	0.0936671		20701.7	0.0936671		0.0936671								0.311401
2020-09-19	894	203											10585	6		38	1576.14	5630.71	1850				FALSE	FALSE	FALSE	0.097613		22277.9	0.097613		0.097613								0.324519
2020-09-20	461	204											9943.36	7		38	1598	6282	2018.29				FALSE	FALSE	FALSE	0.0989666		23875.9	0.0989666		0.0989666								0.329019
2020-09-21	2202	205											11109.6	1		39	1604.43	7285	2250.86				FALSE	FALSE	FALSE	0.0993648		25480.3	0.0993648		0.0993648								0.330343
2020-09-22	2074	206											12026.4	2		39	1592.14	8089.14	2555				FALSE	TRUE	FALSE	0.0986039		27072.4	0.0986039		0.0986039								0.327813
2020-09-23	2096	207											12869.6	3		39	1618.43	8853.14	2647.86				FALSE	FALSE	FALSE	0.100232		28690.9	0.100232		0.100232								0.333225
2020-09-24	1795	208											13324	4		39	1632.43	9679.71	2717.57				FALSE	TRUE	FALSE	0.101099		30323.3	0.101099		0.101099								0.336108
2020-09-25	1623	209											13559.1	5		39	1716.57	10216	3077.86				FALSE	TRUE	FALSE	0.10631		32039.9	0.10631		0.10631								0.353433
2020-09-26	1078	210											13224.7	6		39	1850	10487.4	3470.71				FALSE	TRUE	FALSE	0.114573		33889.9	0.114573		0.114573								0.380905
2020-09-27	559	211											12406.2	7		39	2018.29	11337.7	3989.29				FALSE	TRUE	FALSE	0.124996		35908.1	0.124996		0.124996								0.415554
2020-09-28	2791	212											13904.9	1		40	2250.86	12312.1	4454.43				FALSE	TRUE	FALSE	0.139399		38159	0.139399		0.139399								0.463439
2020-09-29	3008	213											15464.5	2		40	2555	13040	5054.43				FALSE	FALSE	FALSE	0.158235		40714	0.158235		0.158235								0.52606
2020-09-30	3274	214											17127.6	3		40	2647.86	13852.6	5431.86				FALSE	FALSE	FALSE	0.163986		43361.9	0.163986		0.163986								0.545179
2020-10-01	3423	215											18766.5	4		40	2717.57	14584.7	5630.71				FALSE	TRUE	FALSE	0.168303		46079.4	0.168303		0.168303								0.559533
2020-10-02	3752	216											20563.7	5		40	3077.86	15074.4	6282				FALSE	TRUE	FALSE	0.190616		49157.3	0.190616		0.190616								0.633714
2020-10-03	1728	217											20149.6	6		40	3470.71	15151.7	7285				FALSE	TRUE	FALSE	0.214947		52628	0.214947		0.214947								0.714601
2020-10-04	1047	218											19097.7	7		40	3989.29	15726.1	8089.14				FALSE	FALSE	FALSE	0.247063		56617.3	0.247063		0.247063								0.821372
2020-10-05	5313	219											22421.4	1		41	4454.43	16096.3	8853.14				FALSE	TRUE	FALSE	0.27587		61071.7	0.27587		0.27587								0.917142
2020-10-06	5758	220											25843.8	2		41	5054.43	16146.9	9679.71				FALSE	FALSE	FALSE	0.313029		66126.1	0.313029		0.313029								1.04068
2020-10-07	6904	221											30055.8	3		41	5431.86	16146.9	10216				FALSE	FALSE	FALSE	0.336403		71558	0.336403		0.336403								1.11839
2020-10-08	6679	222											33604	4		41	5630.71	16146.9	10487.4				FALSE	TRUE	FALSE	0.348719		77188.7	0.348719		0.348719								1.15933
2020-10-09	7952	223											38055.6	5		41	6282	16146.9	11337.7				FALSE	TRUE	FALSE	0.389054		83470.7	0.389054		0.389054								1.29343
2020-10-10	4370	224											38461.5	6		41	7285	16146.9	12312.1				FALSE	FALSE	FALSE	0.451171		90755.7	0.451171		0.451171								1.49994
2020-10-11	2439	225											36894.1	7		41	8089.14	16146.9	13040				FALSE	FALSE	FALSE	0.500973		98844.9	0.500973		0.500973								1.66551
2020-10-12	9872	226											42923	1		42	8853.14	16146.9	13852.6				FALSE	TRUE	FALSE	0.548289		107698	0.548289		0.548289								1.82281
2020-10-13	12779	227											51230.9	2		42	9679.71	16146.9	14584.7				FALSE	FALSE	FALSE	0.59948		117378	0.59948		0.59948								1.993
2020-10-14	12533	228											58427.4	3		42	10216	16146.9	15074.4				FALSE	FALSE	FALSE	0.632693		127594	0.632693		0.632693								2.10342
2020-10-15	12027	229											64368.3	4		42	10487.4	16146.9	15151.7				FALSE	TRUE	FALSE	0.649503		138081	0.649503		0.649503								2.1593
2020-10-16	13738	230											71401.3	5		42	11337.7	16146.9	15726.1				FALSE	TRUE	FALSE	0.702162		149419	0.702162		0.702162								2.33437
2020-10-17	8124	231											72087.7	6		42	12312.1	16146.9	16096.3				FALSE	FALSE	FALSE	0.76251		161731	0.76251		0.76251
2020-10-18	4339	232											68917.6	7		42	13040	16146.9	16146.9				FALSE	TRUE	FALSE	0.807588		174771	0.807588		0.807588
2020-10-19	15824	233											77562.8	1		43	13852.6	16146.9	16146.9				FALSE	FALSE	FALSE	0.857911		188624	0.857911		0.857911
2020-10-20	19600	234											89083.4	2		43	14584.7	16146.9	16146.9				FALSE	FALSE	FALSE	0.903254		203208	0.903254		0.903254
2020-10-21	17628	235											97431.9	3		43	15074.4	16146.9	16146.9				FALSE	FALSE	FALSE	0.933583		218283	0.933583		0.933583
2020-10-22	17715	236											104998	4		43	15151.7	16146.9	16146.9				FALSE	TRUE	FALSE	0.938369		233434	0.938369		0.938369
2020-10-23	18863	237											112924	5		43	15726.1	16146.9	16146.9				FALSE	FALSE	FALSE	0.973945		249161	0.973945		0.973945
2020-10-24	11552	238											112713	6		43	16096.3	16146.9	16146.9				FALSE	FALSE	TRUE	0.996868		265257	0.996868		0.996868
2020-10-25	4880	239											105852	7		43	16146.9	16146.9	16146.9	TRUE	0.238256	0.996115	FALSE	FALSE	TRUE	1	Peak II	281404	1		1
2020-10-26	19845	240											114671	1		44	15769.6	16146.9	16146.9				FALSE	FALSE	FALSE	0.976634		297173	0.976634		0.976634
2020-10-27	22191	241											124917	2		44	15273.1	16146.9	16146.9				FALSE	FALSE	FALSE	0.94589		312446	0.94589		0.94589
2020-10-28	17982	242											129887	3		44	14524.1	16146.9	16146.9				FALSE	FALSE	FALSE	0.899503		326971	0.899503		0.899503
2020-10-29	15074	243											131431	4		44	14207.3	16146.9	16146.9				FALSE	FALSE	FALSE	0.879879		341178	0.879879		0.879879
2020-10-30	15388	244											133129	5		44	13349.9	16146.9	16146.9				FALSE	FALSE	FALSE	0.826777		354528	0.826777		0.826777
2020-10-31	6309	245											125570	6		44	11905.7	16146.9	16146.9				FALSE	FALSE	FALSE	0.737339		366433	0.737339		0.737339
2020-11-01	2662	246											115152	7		44	10653	16146.9	16146.9				FALSE	FALSE	FALSE	0.659757		377086	0.659757		0.659757
2020-11-02	13843	247											117000	1		45	9591.57	16146.9	15769.6				FALSE	FALSE	FALSE	0.594021		386678	0.594021		0.594021
2020-11-03	12082	248											116895	2		45	8341.57	16146.9	15273.1				FALSE	FALSE	FALSE	0.516607		395020	0.516607		0.516607
2020-11-04	9213	249											113931	3		45	7875.14	16146.9	14524.1				FALSE	FALSE	FALSE	0.48772		402895	0.48772		0.48772
2020-11-05	7644	250											109707	4		45	7701.86	16146.9	14207.3				FALSE	FALSE	FALSE	0.476988		410597	0.476988		0.476988
2020-11-06	6638	251											104918	5		45	6954.71	16146.9	13349.9				FALSE	FALSE	FALSE	0.430716		417551	0.430716		0.430716
2020-11-07	3044	252											97032.9	6		45	6323.29	16146.9	11905.7				FALSE	FALSE	FALSE	0.391611		423875	0.391611		0.391611
2020-11-08	1449	253											88374.4	7		45	5293.14	16146.9	10653				FALSE	FALSE	FALSE	0.327813		429168	0.327813		0.327813
2020-11-09	8613	254											87781.8	1		46	5125	16146.9	9591.57				FALSE	FALSE	FALSE	0.317399		434293	0.317399		0.317399
2020-11-10	7662	255											86299.9	2		46	4990.57	16146.9	8341.57				FALSE	FALSE	FALSE	0.309074		439283	0.309074		0.309074
2020-11-11	2002	256											79312.4	3	9	46	4892.86	16146.9	7875.14				FALSE	FALSE	FALSE	0.303022		444176	0.303022		0.303022
2020-11-12	6467	257											77517.7	4		46	4836.29	16146.9	7701.86				FALSE	FALSE	FALSE	0.299519		449012	0.299519		0.299519
2020-11-13	5697	258											75140	5		46	4438.71	16146.9	6954.71				FALSE	FALSE	FALSE	0.274896		453451	0.274896		0.274896
2020-11-14	2360	259											69673	6		46	4033.29	16146.9	6323.29				FALSE	FALSE	FALSE	0.249788		457484	0.249788		0.249788
2020-11-15	1053	260											63468.5	7		46	4273.14	16146.9	5293.14				FALSE	FALSE	FALSE	0.264642		461758	0.264642		0.264642
2020-11-16	5830	261											62687.2	1		47	3778.86	15769.6	5125				FALSE	FALSE	FALSE	0.234031		465536	0.234031		0.234031
2020-11-17	4824	262											60981.4	2		47	3404.29	15273.1	4990.57				FALSE	FALSE	FALSE	0.210833		468941	0.210833		0.210833
2020-11-18	3681	263											58310.2	3		47	3246.86	14524.1	4892.86				FALSE	FALSE	FALSE	0.201083		472188	0.201083		0.201083
2020-11-19	3007	264											55243.2	4		47	3180	14207.3	4836.29				FALSE	FALSE	FALSE	0.196942		475368	0.196942		0.196942
2020-11-20	3075	265											52563.8	5		47	2910.57	13349.9	4438.71				FALSE	FALSE	FALSE	0.180256		478278	0.180256		0.180256
2020-11-21	1258	266											48346.4	6		47	2630.71	11905.7	4273.14				FALSE	FALSE	FALSE	0.162924		480909	0.162924		0.162924
2020-11-22	585	267											43895.4	7		47	2486.14	10653	4273.14				FALSE	FALSE	FALSE	0.153971		483395	0.153971		0.153971
2020-11-23	3944	268											43267	1		48	2401.14	9591.57	3778.86				FALSE	FALSE	FALSE	0.148707		485796	0.148707		0.148707
2020-11-24	2865	269											41625	2		48	2351	8341.57	3404.29				FALSE	FALSE	FALSE	0.145601		488147	0.145601		0.145601
2020-11-25	2669	270											39958.1	3		48	2314.29	7875.14	3246.86				FALSE	FALSE	FALSE	0.143327		490461	0.143327		0.143327
2020-11-26	2412	271											38207.9	4		48	2310.14	7701.86	3180				FALSE	FALSE	FALSE	0.143071		492772	0.143071		0.143071
2020-11-27	2724	272											36951.9	5		48	2216.14	6954.71	2910.57				FALSE	FALSE	FALSE	0.137249		494988	0.137249		0.137249
2020-11-28	1001	273											34103.8	6		48	2190	6323.29	2630.71				FALSE	FALSE	FALSE	0.13563		497178	0.13563		0.13563
2020-11-29	556	274											31107.3	7		48	2179.86	5293.14	2486.14				FALSE	FALSE	FALSE	0.135002		499358	0.135002		0.135002
2020-11-30	3286	275											31153	1		49	2172.57	5125	2401.14				FALSE	FALSE	FALSE	0.134551		501530	0.134551		0.134551
2020-12-01	2682	276											30589.9	2		49	2147.57	4990.57	2351				FALSE	FALSE	FALSE	0.133002	End II	503678	0.133002		0.133002
2020-12-02	2598	277											30001.5	3		49	2160.86	4892.86	2362.29				FALSE	FALSE	FALSE	0.133825	Start Inter II-III	2160.86	0.133825		0.133825
2020-12-03	2361	278											29237.4	4		49	2166.57	4836.29	2382.14				FALSE	FALSE	FALSE	0.134179		4327.43	0.134179		0.134179
2020-12-04	2549	279											28740.8	5		49	2175.29	4438.71	2447.57				FALSE	FALSE	FALSE	0.134719		6502.71	0.134719		0.134719
2020-12-05	1094	280											26841	6		49	2179.29	4273.14	2517.57				FALSE	FALSE	FALSE	0.134967		8682	0.134967		0.134967
2020-12-06	596	281											24641.1	7		49	2200.86	4273.14	2518.14				FALSE	FALSE	FALSE	0.136303		10882.9	0.136303		0.136303
2020-12-07	3347	282											25421.3	1		50	2244.71	3778.86	2527.43				FALSE	FALSE	FALSE	0.139019		13127.6	0.139019		0.139019
2020-12-08	2710	283											25483.3	2		50	2292.71	3404.29	2527.43				FALSE	FALSE	FALSE	0.141991		15420.3	0.141991		0.141991
2020-12-09	2749	284											25577.8	3		50	2362.29	3246.86	2527.43				FALSE	FALSE	FALSE	0.1463		17782.6	0.1463		0.1463
2020-12-10	2668	285											25581.5	4		50	2382.14	3180	2527.43				FALSE	FALSE	FALSE	0.14753		20164.7	0.14753		0.14753
2020-12-11	2885	286											25801.8	5		50	2447.57	2910.57	2527.43				FALSE	FALSE	FALSE	0.151582		22612.3	0.151582		0.151582
2020-12-12	1581	287											24695.1	6		50	2517.57	2630.71	2527.43				FALSE	FALSE	TRUE	0.155917		25129.9	0.155917		0.155917
2020-12-13	735	288											22857.7	7		50	2518.14	2527.43	2527.43				FALSE	FALSE	TRUE	0.155953		27648	0.155953		0.155953
2020-12-14	3805	289											24281.7	1		51	2527.43	2527.43	2527.43	TRUE	0.125947	0.163335	FALSE	FALSE	TRUE	0.156528		30175.4	0.156528		0.156528
2020-12-15	3200	290											24952.4	2		51	2505.14	2527.43	2527.43				FALSE	FALSE	FALSE	0.155147		32680.6	0.155147		0.155147
2020-12-16	2753	291											25106.2	3		51	2483.43	2527.43	2527.43				FALSE	FALSE	FALSE	0.153803		35164	0.153803		0.153803
2020-12-17	2733	292											25224	4		51	2469.14	2527.43	2527.43				FALSE	FALSE	FALSE	0.152918		37633.1	0.152918		0.152918
2020-12-18	2729	293											25325.5	5		51	2398.14	2527.43	2527.43				FALSE	FALSE	FALSE	0.148521		40031.3	0.148521		0.148521
2020-12-19	1429	294											24116.5	6		51	2310.86	2527.43	2527.43				FALSE	FALSE	FALSE	0.143115		42342.1	0.143115		0.143115
2020-12-20	635	295											22239.3	7		51	2254.14	2527.43	2527.43				FALSE	FALSE	FALSE	0.139603		44596.3	0.139603		0.139603
2020-12-21	3308	296											23230.8	1		52	2109.29	2527.43	2527.43				FALSE	FALSE	FALSE	0.130631		46705.6	0.130631		0.130631
2020-12-22	2589	297											23399.9	2		52	1789.71	2527.43	2505.14				FALSE	FALSE	FALSE	0.11084		48495.3	0.11084		0.11084
2020-12-23	2356	298											23318.4	3		52	1742.43	2527.43	2483.43				FALSE	FALSE	FALSE	0.107911		50237.7	0.107911		0.107911
2020-12-24	1719	299											22608.5	4		52	1727.43	2527.43	2469.14				FALSE	FALSE	FALSE	0.106982		51965.1	0.106982		0.106982
2020-12-25	492	300											20745.4	5	9	52	1632.14	2527.43	2398.14				FALSE	FALSE	FALSE	0.101081		53597.3	0.101081		0.101081
2020-12-26	1098	301											19682.5	6		52	1586.57	2527.43	2310.86				FALSE	FALSE	FALSE	0.0982588		55183.9	0.0982588		0.0982588
2020-12-27	530	302											18162.2	7		52	1532.86	2527.43	2254.14				FALSE	FALSE	FALSE	0.0949322		56716.7	0.0949322		0.0949322
2020-12-28	2641	303											18911.3	1		53	1519.57	2527.43	2109.29				FALSE	FALSE	FALSE	0.0941094		58236.3	0.0941094		0.0941094
2020-12-29	2270	304											19211.4	2		53	1516.29	2527.43	1908.86				FALSE	FALSE	FALSE	0.0939059		59752.6	0.0939059		0.0939059
2020-12-30	1980	305											19190.2	3		53	1509.57	2527.43	1944.71				TRUE	TRUE	FALSE	0.0934901		61262.1	0.0934901		0.0934901
2020-12-31	1626	306											18817.3	4		53	1538.43	2527.43	1955.57				TRUE	TRUE	FALSE	0.0952773		62800.6	0.0952773			0.0952773
2021-01-01	469	307											17326.2	5	9	1	1576.43	2527.43	1955.57				TRUE	TRUE	FALSE	0.0976307		64377	0.0976307			0.0976307
2021-01-02	1051	308											16572.4	6		1	1627.14	2527.43	1955.57				TRUE	FALSE	FALSE	0.100771		66004.1	0.100771			0.100771
2021-01-03	732	309											15578.1	7		1	1673.14	2527.43	1955.57				TRUE	FALSE	FALSE	0.10362		67677.3	0.10362			0.10362
2021-01-04	2907	310											16862.4	1		2	1699.43	2527.43	1955.57				TRUE	TRUE	FALSE	0.105248		69376.7	0.105248			0.105248
2021-01-05	2625	311											17730.9	2		2	1908.86	2505.14	1955.57				FALSE	FALSE	FALSE	0.118218		71285.6	0.118218			0.118218
2021-01-06	2302	312											18185.9	3		2	1944.71	2483.43	1955.57				FALSE	FALSE	TRUE	0.120439		73230.3	0.120439			0.120439
2021-01-07	1810	313											18101.6	4		2	1955.57	2469.14	1955.57	TRUE	0.271149	0.132071	FALSE	FALSE	TRUE	0.121112		75185.9	0.121112			0.121112
2021-01-08	1935	314											18151	5		2	1947.29	2398.14	1955.57				FALSE	FALSE	TRUE	0.120598		77133.1	0.120598			0.120598
2021-01-09	1302	315											17562.3	6		2	1896.71	2340	1955.57				FALSE	FALSE	FALSE	0.117466		79029.9	0.117466			0.117466
2021-01-10	808	316											16540.9	7		2	1859.86	2341.86	1955.57				FALSE	FALSE	FALSE	0.115184		80889.7	0.115184			0.115184
2021-01-11	2849	317											17666.9	1		3	1890.29	2341.86	1982				FALSE	FALSE	FALSE	0.117068		82780	0.117068			0.117068
2021-01-12	2271	318											18097.6	2		3	1909.57	2341.86	2046.86				FALSE	FALSE	TRUE	0.118263		84689.6	0.118263			0.118263
2021-01-13	2044	319											18256.5	3		3	1886.57	2341.86	2077.71				FALSE	FALSE	FALSE	0.116838		86576.1	0.116838			0.116838
2021-01-14	2023	320											18377.8	4		3	1870.71	2341.86	2091.86				FALSE	FALSE	FALSE	0.115856		88446.9	0.115856			0.115856
2021-01-15	2070	321											18533.4	5		3	1883.14	2341.86	2141.86				FALSE	FALSE	FALSE	0.116626		90330	0.116626			0.116626
2021-01-16	1141	322											17743.9	6		3	1893.57	2341.86	2192.71				FALSE	FALSE	FALSE	0.117272		92223.6	0.117272			0.117272
2021-01-17	697	323											16592.6	7		3	1946.57	2341.86	2206.57				FALSE	FALSE	FALSE	0.120554		94170.1	0.120554			0.120554
2021-01-18	2936	324											17800.2	1		4	1982	2341.86	2246				FALSE	FALSE	FALSE	0.122748		96152.1	0.122748			0.122748
2021-01-19	2344	325											18290	2		4	2046.86	2341.86	2305.57				FALSE	FALSE	FALSE	0.126765		98199	0.126765			0.126765
2021-01-20	2415	326											18799.8	3		4	2077.71	2341.86	2333.14				FALSE	FALSE	FALSE	0.128676		100277	0.128676			0.128676
2021-01-21	2271	327											19112.5	4		4	2091.86	2341.86	2340				FALSE	FALSE	FALSE	0.129552		102369	0.129552			0.129552
2021-01-22	2524	328											19645.7	5		4	2141.86	2341.86	2341.86				FALSE	FALSE	FALSE	0.132649		104510	0.132649			0.132649
2021-01-23	1357	329											18956.2	6		4	2192.71	2341.86	2341.86				FALSE	FALSE	FALSE	0.135798		106703	0.135798			0.135798
2021-01-24	796	330											17777.7	7		4	2206.57	2341.86	2341.86				FALSE	FALSE	FALSE	0.136656		108910	0.136656			0.136656
2021-01-25	3286	331											19211.8	1		5	2246	2341.86	2341.86				FALSE	FALSE	FALSE	0.139098		111156	0.139098			0.139098
2021-01-26	2700	332											19910.6	2		5	2305.57	2341.86	2341.86				FALSE	FALSE	FALSE	0.142788		113461	0.142788			0.142788
2021-01-27	2512	333											20348.6	3		5	2333.14	2341.86	2341.86				FALSE	FALSE	FALSE	0.144495		115794	0.144495			0.144495
2021-01-28	2547	334											20776	4		5	2340	2341.86	2341.86				FALSE	FALSE	TRUE	0.14492		118134	0.14492			0.14492
2021-01-29	2941	335											21552.8	5		5	2341.86	2341.86	2341.86	TRUE	0.0933769	0.24359	FALSE	FALSE	TRUE	0.145035		120476	0.145035			0.145035
2021-01-30	1550	336											20857.8	6		5	2329.71	2341.86	2341.86				FALSE	FALSE	FALSE	0.144283		122806	0.144283			0.144283
2021-01-31	844	337											19529.1	7		5	2307.43	2341.86	2341.86				FALSE	FALSE	FALSE	0.142903		125113	0.142903			0.142903
2021-02-01	3299	338											20793.8	1		6	2280.86	2358.29	2341.86				FALSE	FALSE	FALSE	0.141257		127394	0.141257			0.141257
2021-02-02	2615	339											21242.8	2		6	2205.14	2390.57	2341.86				FALSE	FALSE	FALSE	0.136568		129599	0.136568			0.136568
2021-02-03	2356	340											21386	3		6	2163.14	2403.14	2341.86				FALSE	FALSE	FALSE	0.133967		131763	0.133967			0.133967
2021-02-04	2361	341											21519.3	4		6	2127.43	2403.14	2341.86				FALSE	FALSE	FALSE	0.131755		133890	0.131755			0.131755
2021-02-05	2411	342											21688.8	5		6	2019.14	2403.14	2341.86				FALSE	FALSE	FALSE	0.125049		135909	0.125049			0.125049
2021-02-06	1256	343											20685.5	6		6	1946.71	2403.14	2329.71				FALSE	FALSE	FALSE	0.120563		137856	0.120563			0.120563
2021-02-07	594	344											19124.8	7		6	1911.86	2403.14	2307.43				FALSE	FALSE	FALSE	0.118404		139768	0.118404			0.118404
2021-02-08	2541	345											19673.7	1		7	1867.57	2403.14	2280.86				FALSE	FALSE	FALSE	0.115662		141635	0.115662			0.115662
2021-02-09	2108	346											19732.3	2		7	1808.71	2403.14	2205.14				FALSE	FALSE	FALSE	0.112016		143444	0.112016			0.112016
2021-02-10	2112	347											19788.9	3		7	1789.71	2403.14	2164.14				FALSE	FALSE	FALSE	0.11084	End Inter II-III	145234	0.11084			0.11084
2021-02-11	2051	348											19778.6	4		7	1789.57	2403.14	2194.43				TRUE	TRUE	FALSE	0.368463	Start III	1789.57	0.368463			0.368463
2021-02-12	1999	349											19717.3	5		7	1816.14	2403.14	2281.71				TRUE	TRUE	FALSE	0.373934		3605.71	0.373934			0.373934
2021-02-13	1123	350											18786.4	6		7	1855.29	2403.14	2358.29				TRUE	TRUE	FALSE	0.381993		5461	0.381993			0.381993
2021-02-14	593	351											17422.5	7		7	1914.29	2414.86	2390.57				TRUE	TRUE	FALSE	0.394141		7375.29	0.394141			0.394141
2021-02-15	2727	352											18334.7	1		8	1986.43	2504.14	2403.14				TRUE	TRUE	FALSE	0.408995		9361.71	0.408995			0.408995
2021-02-16	2382	353											18806.9	2		8	2102.43	2594.86	2403.14				TRUE	FALSE	FALSE	0.432878		11464.1	0.432878			0.432878
2021-02-17	2525	354											19372.8	3		8	2164.14	2711.29	2403.14				TRUE	FALSE	FALSE	0.445585		13628.3	0.445585			0.445585
2021-02-18	2556	355											19910.8	4		8	2194.43	2857.14	2403.14				TRUE	TRUE	FALSE	0.451821		15822.7	0.451821			0.451821
2021-02-19	2811	356											20647.8	5		8	2281.71	2952	2403.14				TRUE	FALSE	FALSE	0.469792		18104.4	0.469792			0.469792
2021-02-20	1555	357											20052	6		8	2358.29	3037.29	2403.14				FALSE	FALSE	FALSE	0.485558		20462.7	0.485558			0.485558
2021-02-21	805	358											18768.3	7		8	2390.57	3262	2403.14				FALSE	FALSE	FALSE	0.492205		22853.3	0.492205			0.492205
2021-02-22	3338	359											20151.3	1		9	2403.14	3435.71	2403.14	TRUE	0.209781	0.286774	FALSE	FALSE	TRUE	0.494794		25256.4	0.494794			0.494794
2021-02-23	2918	360											20970.2	2		9	2401.57	3642.57	2403.14				FALSE	FALSE	TRUE	0.49447		27658	0.49447			0.49447
2021-02-24	2751	361											21536.8	3		9	2391.86	3862.43	2403.14				FALSE	FALSE	FALSE	0.49247		30049.9	0.49247			0.49247
2021-02-25	2644	362											21937.4	4		9	2378.43	4066.71	2403.14				FALSE	FALSE	FALSE	0.489705		32428.3	0.489705			0.489705
2021-02-26	2800	363											22452.3	5		9	2360.29	4162.57	2414.86				FALSE	FALSE	FALSE	0.48597		34788.6	0.48597			0.48597
2021-02-27	1487	364											21600.5	6		9	2337.43	4190.14	2504.14				FALSE	FALSE	FALSE	0.481264		37126	0.481264			0.481264
2021-02-28	711	365											20061.5	7		9	2337.57	4336.86	2594.86				FALSE	FALSE	FALSE	0.481293		39463.6	0.481293			0.481293
2021-03-01	3211	366											21182.8	1		10	2343	4542.29	2711.29				FALSE	FALSE	FALSE	0.482411		41806.6	0.482411			0.482411
2021-03-02	2758	367											21734.2	2		10	2333.14	4646.71	2857.14				TRUE	TRUE	FALSE	0.480381		44139.7	0.480381			0.480381
2021-03-03	2752	368											22222.3	3		10	2336.43	4730.57	2952				TRUE	TRUE	FALSE	0.481058		46476.1	0.481058			0.481058
2021-03-04	2682	369											22589.5	4		10	2347.14	4810.29	3037.29				TRUE	TRUE	FALSE	0.483264		48823.3	0.483264			0.483264
2021-03-05	2731	370											22967.4	5		10	2414.86	4840.43	3262				TRUE	TRUE	FALSE	0.497206		51238.1	0.497206			0.497206
2021-03-06	1510	371											22085	6		10	2504.14	4856.86	3435.71				TRUE	TRUE	FALSE	0.515589		53742.3	0.515589			0.515589
2021-03-07	786	372											20570.5	7		10	2594.86	4856.86	3642.57				TRUE	TRUE	FALSE	0.534267		56337.1	0.534267			0.534267
2021-03-08	3685	373											22112.8	1		11	2711.29	4856.86	3862.43				TRUE	TRUE	FALSE	0.558239		59048.4	0.558239			0.558239
2021-03-09	3383	374											23192.4	2		11	2857.14	4856.86	4066.71				TRUE	FALSE	FALSE	0.58827		61905.6	0.58827			0.58827
2021-03-10	3387	375											24163.5	3		11	2952	4856.86	4162.57				TRUE	FALSE	FALSE	0.6078		64857.6	0.6078			0.6078
2021-03-11	3497	376											25143.5	4		11	3037.29	4856.86	4190.14				TRUE	TRUE	FALSE	0.62536		67894.9	0.62536			0.62536
2021-03-12	3752	377											26276.4	5		11	3262	4856.86	4336.86				TRUE	FALSE	FALSE	0.671628		71156.9	0.671628			0.671628
2021-03-13	2174	378											25713.3	6		11	3435.71	4856.86	4542.29				TRUE	TRUE	FALSE	0.707395		74592.6	0.707395			0.707395
2021-03-14	1383	379											24417.8	7		11	3642.57	4856.86	4646.71				TRUE	TRUE	FALSE	0.749985		78235.1	0.749985			0.749985
2021-03-15	5258	380											27132.3	1		12	3862.43	4856.86	4730.57				TRUE	FALSE	FALSE	0.795253		82097.6	0.795253			0.795253
2021-03-16	4599	381											28905.1	2		12	4066.71	4856.86	4810.29				TRUE	FALSE	FALSE	0.837314		86164.3	0.837314			0.837314
2021-03-17	4835	382											30729.2	3		12	4162.57	4856.86	4840.43				TRUE	FALSE	FALSE	0.85705		90326.9	0.85705			0.85705
2021-03-18	5036	383											32564.2	4		12	4190.14	4856.86	4856.86				TRUE	TRUE	FALSE	0.862727		94517	0.862727			0.862727
2021-03-19	5182	384											34354.1	5		12	4336.86	4856.86	4856.86				TRUE	TRUE	FALSE	0.892935		98853.9	0.892935			0.892935
2021-03-20	2845	385											33620.6	6		12	4542.29	4856.86	4856.86				TRUE	FALSE	FALSE	0.935231		103396	0.935231			0.935231
2021-03-21	1576	386											31694.5	7		12	4646.71	4856.86	4856.86				TRUE	FALSE	FALSE	0.956733		108043	0.956733			0.956733
2021-03-22	6285	387											34678	1		13	4730.57	4856.86	4856.86				TRUE	FALSE	FALSE	0.973998		112773	0.973998			0.973998
2021-03-23	6037	388											37102.7	2		13	4810.29	4856.86	4856.86				TRUE	FALSE	FALSE	0.990411		117584	0.990411			0.990411
2021-03-24	5566	389											38803.9	3		13	4840.43	4856.86	4856.86				TRUE	FALSE	TRUE	0.996617		122424	0.996617			0.996617
2021-03-25	5623	390											40384.9	4		13	4856.86	4856.86	4856.86	TRUE	0.159115	0.599078	TRUE		TRUE	1	Peak III	127281	1			1
2021-03-26	5740	391											41918.1	5		13	4838.14	4856.86	4856.86				339.714		TRUE	0.996147		132119	0.996147			0.996147
2021-03-27	3056	392											40607.7	6		13	4718.14	4856.86	4856.86				339.714		FALSE	0.971439		136837	0.971439			0.971439
2021-03-28	1691	393											38068.8	7		13	4598.29	4856.86	4856.86				339.714		FALSE	0.946762		141436	0.946762			0.946762
2021-03-29	6154	394											40257.3	1		14	4465	4856.86	4856.86				339.714		FALSE	0.919319		145901	0.919319			0.919319
2021-03-30	5197	395											41260.9	2		14	4344.14	4856.86	4856.86				339.714		FALSE	0.894435		150245	0.894435			0.894435
2021-03-31	4727	396											41689.9	3		14	4293.43	4856.86	4856.86				339.714		FALSE	0.883993		154538	0.883993			0.883993
2021-04-01	4690	397	0	0	0								42037.2	4		14	4268	4856.86	4856.86				339.714		FALSE	0.878758		158806	0.878758			0.878758
2021-04-02	4894	398	0	0	0								42552.4	5		14	3612	4856.86	4838.14				339.714		FALSE	0.743691		162418	0.743691			0.743691
2021-04-03	2701	399	0	0	0								40820.9	6		14	3621	4856.86	4718.14				339.714		FALSE	0.745544		166039	0.745544			0.745544
2021-04-04	1513	400	0	0	0								38081.7	7		14	3623	4856.86	4598.29				339.714		FALSE	0.745956		169662	0.745956			0.745956
2021-04-05	1562	401	0	0	0								35676.9	1	9	15	3591	4856.86	4465				339.714		FALSE	0.739367		173253	0.739367			0.739367
2021-04-06	5260	402	0	0	0								37220.6	2		15	3534.29	4856.86	4344.14				339.714		FALSE	0.72769		176787	0.72769			0.72769
2021-04-07	4741	403	0	0	0								38084.5	3		15	3485.86	4856.86	4293.43				339.714		FALSE	0.717719		180273	0.717719			0.717719
2021-04-08	4466	404	0	0	0								38583.4	4		15	3456.14	4856.86	4268				339.714		FALSE	0.711601		183729	0.711601			0.711601
2021-04-09	4497	405	0	0	0								39061.3	5		15	3908.57	4856.86	3908.57	TRUE	0.0821073	-0.192134	339.714		TRUE	0.804753		187638	0.804753			0.804753
2021-04-10	2362	406	0	0	0								37354.5	6		15	3768.71	4856.86	3908.57				339.714		TRUE	0.775957		191407	0.775957			0.775957
2021-04-11	1305	407	0	0	0								34768.4	7		15	3648.57	4856.86	3908.57				339.714		FALSE	0.751221		195055	0.751221			0.751221
2021-04-12	4729	408	0	0	0								35875.7	1		16	3554.43	4856.86	3908.57				339.714		FALSE	0.731837		198610	0.731837			0.731837
2021-04-13	4281	409	0	0	0								36419.7	2		16	3486.43	4856.86	3908.57				339.714		FALSE	0.717836		202096	0.717836			0.717836
2021-04-14	3900	410	0	0	0								36526	3		16	3480.71	4856.86	3908.57				339.714		FALSE	0.71666		205577	0.71666			0.71666
2021-04-15	3807	411	0	0	0								36528.2	4		16	3481.71	4856.86	3908.57				339.714		FALSE	0.716866		209059	0.716866			0.716866
2021-04-16	4021	412	0	0	0								36744.2	5		16	3582.29	4838.14	3908.57				339.714		FALSE	0.737573		212641	0.737573			0.737573
2021-04-17	2322	413	0	0	0								35238.7	6		16	3607.43	4718.14	3768.71				339.714		FALSE	0.74275		216248	0.74275			0.74275
2021-04-18	1312	414	0	0	0								32880.1	7		16	3631.43	4598.29	3648.57				339.714		TRUE	0.747691		219880	0.747691			0.747691
2021-04-19	5433	415	0	0	0								34888.1	1		17	3630.57	4465	3631.43				339.714		TRUE	0.747515		223510	0.747515			0.747515
2021-04-20	4457	416	0	0	0								35710.9	2		17	3575.57	4344.14	3631.43				339.714		FALSE	0.73619		227086	0.73619			0.73619
2021-04-21	4068	417	0	0	0								36059.1	3		17	3513.71	4293.43	3631.43				339.714		FALSE	0.723454		230600	0.723454			0.723454
2021-04-22	3801	418	0	0	0								36104	4		17	3488.86	4268	3631.43				339.714		FALSE	0.718336		234088	0.718336			0.718336
2021-04-23	3636	419	0	0	0								35979.2	5		17	3322.71	3908.57	3631.43				339.714		FALSE	0.684128		237411	0.684128			0.684128
2021-04-24	1889	420	0	0	0								34120.4	6		17	3223.14	3908.57	3631.43				339.714		FALSE	0.663627		240634	0.663627			0.663627
2021-04-25	1138	421	0	0	0								31704.2	7		17	3134.57	3908.57	3631.43				339.714		FALSE	0.645391		243769	0.645391			0.645391
2021-04-26	4270	422	0	0	0								32671.7	1		18	3069.71	3908.57	3630.57				339.714		FALSE	0.632037		246839	0.632037			0.632037
2021-04-27	3760	423	0	0	0								33028.4	2		18	3048.43	3908.57	3575.57				339.714		FALSE	0.627655		249887	0.627655			0.627655
2021-04-28	3448	424	0	0	0								33036	3		18	2969.29	3908.57	3513.71				339.714		FALSE	0.611359		252856	0.611359			0.611359
2021-04-29	3347	425	0	0	0								32941.8	4		18	2969.14	3908.57	3488.86				339.714		FALSE	0.61133		255825	0.61133			0.61133
2021-04-30	3487	426	0	0	0								32997.4	5		18	2977.86	3908.57	3322.71				339.714		FALSE	0.613124		258803	0.613124			0.613124
2021-05-01	1335	427	0	0	0								30895.2	6		18	2962.29	3768.71	3223.14				339.714		FALSE	0.609918		261766	0.609918			0.609918
2021-05-02	1137	428	0.01	11.37	11.37								28813.9	7		18	2986.14	3648.57	3134.57				339.714		FALSE	0.61483		264752	0.61483			0.61483
2021-05-03	4331	429	0.01	43.31	53.4956								30143.5	1		19	3010.14	3631.43	3069.71				339.714		TRUE	0.619772		267762	0.619772			0.619772
2021-05-04	3651	430	0.01	36.51	84.4332								30654.6	2		19	2982.57	3631.43	3048.43				339.714		FALSE	0.614095		270744	0.614095			0.614095
2021-05-05	3615	431	0.01	36.15	111.788								31076.4	3		19	3036.71	3631.43	3036.71	TRUE	0.0227087	-0.135754	339.714		TRUE	0.625243		273781	0.625243			0.625243
2021-05-06	3515	432	0.01	35.15	135.294								31354.3	4		19	2996.43	3631.43	3036.71				339.714		FALSE	0.616948		276778	0.616948			0.616948
2021-05-07	3294	433	0.01	32.94	154.141								31382.3	5		19	2858	3631.43	3036.71				339.714		FALSE	0.588446		279636	0.588446			0.588446
2021-05-08	1714	434	0.01	17.14	155.224								29827.3	6		19	2763.57	3631.43	3036.71				339.714		FALSE	0.569004		282399	0.569004			0.569004
2021-05-09	855	435	0.01	8.55	147.605								27575.3	7		19	2648.29	3631.43	3036.71				339.714		FALSE	0.545267		285047	0.545267			0.545267
2021-05-10	3362	436	0.01	33.62	165.85								28064.9	1		20	2280.86	3630.57	3036.71				339.714		FALSE	0.469616		287328	0.469616			0.469616
2021-05-11	2990	437	0.01	29.9	178.474								28131.5	2		20	2175.57	3575.57	3036.71				339.714		FALSE	0.447938		289504	0.447938			0.447938
2021-05-12	2808	438	0.01	28.08	187.963								28009.2	3		20	2109.86	3513.71	3036.71				339.714		FALSE	0.434408		291614	0.434408			0.434408
2021-05-13	943	439	0.01	9.43	177.814								26034.6	4	9	20	2092.71	3488.86	2996.43				339.714		FALSE	0.430878		293706	0.430878			0.430878
2021-05-14	2557	440	0.01	25.57	184.862								25879.7	5		20	2123.29	3322.71	2858				339.714		FALSE	0.437173		295830	0.437173			0.437173
2021-05-15	1254	441	0.01	12.54	178.145								24437.9	6		20	2162.43	3223.14	2763.57				339.714		FALSE	0.445232		297992	0.445232			0.445232
2021-05-16	735	442	0.01	7.35	166.939								22627.3	7		20	2206.71	3134.57	2648.29				339.714		FALSE	0.45435		300199	0.45435			0.45435
2021-05-17	3576	443	0.01	35.76	185.309								23846.3	1		21	2416.14	3069.71	2428.43				339.714		FALSE	0.49747		302615	0.49747			0.49747
2021-05-18	3264	444	0.01	32.64	198.646								24626.3	2		21	2397.29	3048.43	2428.43				339.714		TRUE	0.493588		305012	0.493588			0.493588
2021-05-19	3118	445	0.01	31.18	209.134								25179.1	3		21	2423	3036.71	2428.43				339.714		TRUE	0.498882		307435	0.498882			0.498882
2021-05-20	2409	446	0.03	72.27	259.62								24965.3	4		21	2428.43	3036.71	2428.43	TRUE	0.160421	-0.189559	339.714		TRUE	0.5		309864	0.5			0.5
2021-05-21	2425	447	0.03	72.75	305.326								24789.8	5		21	2046	3036.71	2428.43				339.714		FALSE	0.42126		311910	0.42126			0.42126
2021-05-22	1434	448	0.03	43.02	316.542								23641.5	6		21	1978.14	3036.71	2428.43				339.714		FALSE	0.407289		313888	0.407289			0.407289
2021-05-23	773	449	0.03	23.19	306.759								21951.9	7		21	1894.71	3036.71	2428.43				339.714		FALSE	0.390111		315783	0.390111			0.390111
2021-05-24	899	450	0.04	35.96	310.765								20564.2	1	9	22	1867	3036.71	2428.43				339.714		FALSE	0.384405		317650	0.384405			0.384405
2021-05-25	2789	451	0.04	111.56	389.954								21211.2	2		22	1809.57	3036.71	2428.43				339.714		FALSE	0.372581		319459	0.372581			0.372581
2021-05-26	2534	452	0.04	101.36	450.694								21535.7	3		22	1764.14	3036.71	2428.43				339.714		FALSE	0.363227		321223	0.363227			0.363227
2021-05-27	2215	453	0.05	110.75	514.497								21507.4	4		22	1739.86	2996.43	2428.43				339.714		FALSE	0.358227		322963	0.358227			0.358227
2021-05-28	2023	454	0.05	101.15	562.054								21290.1	5		22	1900.86	2858	2046				339.714		TRUE	0.391376		324864	0.391376			0.391376
2021-05-29	1116	455	0.06	66.96	570.467								20188.4	6		22	1742.71	2763.57	1978.14				339.714		FALSE	0.358815		326607	0.358815			0.358815
2021-05-30	603	456	0.07	42.21	553.254								18688.4	7		22	1594.71	2648.29	1900.86				339.714		FALSE	0.328343		328201	0.328343			0.328343
2021-05-31	2026	457	0.07	141.82	637.444								18767.7	1		23	1487.71	2428.43	1900.86				339.714		FALSE	0.306312		329689	0.306312			0.306312
2021-06-01	1682	458	0.07	117.74	688.784								18494.8	2		23	1391.29	2428.43	1900.86				339.714		FALSE	0.286458		331080	0.286458			0.286458
2021-06-02	1498	459	0.08	119.84	736.876								18066.2	3		23	1324.29	2428.43	1900.86				339.714		FALSE	0.272663		332405	0.272663			0.272663
2021-06-03	1466	460	0.06	87.96	748.079								17650.4	4		23	1295.14	2428.43	1900.86				339.714		FALSE	0.266663		333700	0.266663			0.266663
2021-06-04	1348	461	0.06	80.88	751.035								17159.8	5		23	1182.43	2428.43	1900.86				339.714		FALSE	0.243455		334882	0.243455			0.243455
2021-06-05	647	462	0.06	38.82	711.622								16019.3	6		23	1090.86	2428.43	1742.71				339.714		FALSE	0.224601		335973	0.224601			0.224601
2021-06-06	399	463	0.07	27.93	665.426								14749.7	7		23	997	2428.43	1594.71				339.714		FALSE	0.205277		336970	0.205277			0.205277
2021-06-07	1237	464	0.08	98.96	695.071								14450.3	1		24	896.714	2428.43	1487.71				339.714		FALSE	0.184629		337867	0.184629			0.184629
2021-06-08	1041	465	0.08	83.28	705.948								13986	2		24	815.429	2428.43	1391.29				339.714		FALSE	0.167892		338682	0.167892			0.167892
2021-06-09	841	466	0.09	75.69	708.103								13370.2	3		24	778.714	2428.43	1324.29				339.714		FALSE	0.160333		339461	0.160333			0.160333
2021-06-10	764	467	0.1	76.4	710.742								12741.4	4		24	751.571	2428.43	1295.14				339.714		FALSE	0.154744		340213	0.154744			0.154744
2021-06-11	779	468	0.1	77.9	714.607								12193.2	5		24	684.143	2046	1182.43				339.714		FALSE	0.140861		340897	0.140861			0.140861
2021-06-12	390	469	0.11	42.9	683.07								11313.1	6		24	611.857	1978.14	1090.86				339.714		FALSE	0.125978		341509	0.125978			0.125978
2021-06-13	209	470	0.11	22.99	634.907								10343.7	7		24	551.571	1900.86	997				339.714		FALSE	0.113566		342060	0.113566			0.113566
2021-06-14	765	471	0.12	91.8	660.571								10031.2	1		25	506.714	1900.86	896.714				339.714		FALSE	0.10433		342567	0.10433			0.10433
2021-06-15	535	472	0.14	74.9	666.662								9521.3	2		25	456	1900.86	815.429				339.714		FALSE	0.0938879		343023	0.0938879			0.0938879
2021-06-16	419	473	0.15	62.85	660.069								8948.51	3		25	439.429	1900.86	778.714				339.714		FALSE	0.0904759		343462	0.0904759			0.0904759
2021-06-17	450	474	0.16	72	663.312								8466.38	4		25	429.429	1900.86	751.571				339.714		FALSE	0.088417		343892	0.088417			0.088417
2021-06-18	424	475	0.18	76.32	670.538								8008.47	5		25	389	1900.86	684.143				339.714		FALSE	0.0800929		344281	0.0800929			0.0800929
2021-06-19	274	476	0.21	57.54	658.231								7448.26	6		25	364.714	1742.71	611.857				339.714		FALSE	0.0750927		344645	0.0202817			0.0750927
2021-06-20	139	477	0.22	30.58	620.246								6811.41	7		25	361.429	1594.71	551.571				339.714		FALSE	0.0744161		345007	0.020099			0.0744161
2021-06-21	482	478	0.24	115.68	671.317								6583.89	1		26	345.571	1487.71	506.714				339.714		FALSE	0.0711512		345352	0.0192172			0.0711512
2021-06-22	365	479	0.26	94.9	696.289								6263.07	2		26	341.857	1391.29	517				339.714		FALSE	0.0703865		345694	0.0190106			0.0703865
2021-06-23	396	480	0.27	106.92	730.679								6006.67	3		26	339.714	1324.29	554.429				339.714		FALSE	0.0699453	End III	346034	0.0188915			0.0699453
2021-06-24	339	481	0.3	101.7	756.267								5719.98	4		26	345.143	1340.57	581.429				345.143		FALSE	0.071063	Start Inter III-IV	345.143	0.0191933			0.071063
2021-06-25	398	482	0.34	135.32	812.81								5522.16	5		26	361.714	1354.86	638.571				361.714		FALSE	0.074475		706.857	0.0201149			0.074475
2021-06-26	259	483	0.37	95.83	823.973								5205.94	6		26	389.143	1363	707.857				389.143		FALSE	0.0801224		1096	0.0216402			0.0801224
2021-06-27	177	484	0.39	69.03	807.173								4840.66	7		26	422.286	1415.86	785.714				422.286		FALSE	0.0869463		1518.29	0.0234832			0.0869463
2021-06-28	598	485	0.46	275.08	998.173								4934.42	1		27	470.429	1490.86	864.429				470.429		FALSE	0.0968586		1988.71	0.0261605			0.0968586
2021-06-29	557	486	0.51	284.07	1178.27								4977.43	2		27	517	1490.86	945.143				517		FALSE	0.106447		2505.71	0.0287503			0.106447
2021-06-30	628	487	0.53	332.84	1388.37								5086.95	3		27	554.429	1490.86	1014.14				554.429		FALSE	0.114154		3060.14	0.0308317			0.114154
2021-07-01	676	488	0.56	378.56	1622.31								5233.06	4		27	581.429	1490.86	1073.43				581.429		FALSE	0.119713		3641.57	0.0323332			0.119713
2021-07-02	724	489	0.61	441.64	1894.96								5411.96	5		27	638.571	1492	1182.86				638.571		FALSE	0.131478		4280.14	0.0355109			0.131478
2021-07-03	521	490	0.63	328.23	2025.8								5369.21	6		27	707.857	1492	1238.14				707.857		FALSE	0.145744		4988	0.0393638			0.145744
2021-07-04	366	491	0.65	237.9	2052.68								5175.93	7		27	785.714	1492	1277.14				785.714		FALSE	0.161774		5773.71	0.0436934			0.161774
2021-07-05	998	492	0.68	678.64	2517.5								5634.77	1		28	864.429	1492	1300.43				864.429		FALSE	0.177981		6638.14	0.0480707			0.177981
2021-07-06	1042	493	0.71	739.82	2995.08								6089.82	2		28	945.143	1568	1340.57				945.143		FALSE	0.1946		7583.29	0.0525592			0.1946
2021-07-07	1173	494	0.73	856.29	3539.39								6628.47	3		28	1014.14	1568	1354.86				1014.14		FALSE	0.208806		8597.43	0.0563963			0.208806
2021-07-08	1227	495	0.73	895.71	4066.42								7165.01	4		28	1073.43	1569.29	1363				1073.43		FALSE	0.221013		9670.86	0.0596932			0.221013
2021-07-09	1289	496	0.75	966.75	4609.58								7707.66	5		28	1182.86	1573.29	1415.86				1182.86		FALSE	0.243544		10853.7	0.0657785			0.243544
2021-07-10	1004	497	0.76	763.04	4892.46								7908.78	6		28	1238.14	1612.14	1490.86				1238.14		FALSE	0.254927		12091.9	0.0688529			0.254927
2021-07-11	781	498	0.77	601.37	4984.21								7865.96	7		28	1277.14	1632	1490.86				1277.14		FALSE	0.262957		13369	0.0710217			0.262957
2021-07-12	1764	499	0.79	1393.56	5858.58								8810.59	1		29	1300.43	1682	1490.86				1300.43		FALSE	0.267751		14669.4	0.0723166			0.267751
2021-07-13	1429	500	0.8	1143.2	6391.52								9321.83	2		29	1340.57	1699.57	1490.86				1340.57		FALSE	0.276016		16010	0.074549			0.276016
2021-07-14	1446	501	0.81	1171.26	6897								9796.81	3		29	1354.86	1707.29	1492				1354.86		FALSE	0.278958		17364.9	0.0753434			0.278958
2021-07-15	1390	502	0.82	1139.8	7318.37								10166.3	4		29	1363	1755.29	1492				1363		FALSE	0.280634		18727.9	0.0757962			0.280634
2021-07-16	1570	503	0.83	1303.1	7859.14								10677.3	5		29	1415.86	1768	1492				1397.14		FALSE	0.291517		20143.7	0.0787356			0.291517
2021-07-17	1104	504	0.84	927.36	7967.85								10669.1	6		29	1490.86	1768	1492				1397.14		TRUE	0.306959		21634.6	0.0829063			0.306959
2021-07-18	838	505	0.85	712.3	7850.17								10395.8	7		29	1397.14	1798.43	1568				1397.14		FALSE	0.287664		23031.7	0.0776949			0.287664
2021-07-19	2134	506	0.86	1835.24	8867.69								11446.9	1		30	1472	1836.71	1568				1430.57		FALSE	0.303077		24503.7	0.0818577			0.303077
2021-07-20	1954	507	0.88	1719.52	9663.5								12208.5	2		30	1484.29	1853.43	1569.29				1430.57		FALSE	0.305606		25988	0.0825409			0.305606
2021-07-21	790	508	0.89	703.1	9359.99								11726.8	3	9	30	1492	1899.43	1573.29				1430.57		TRUE	0.307195		27480	0.0829699			0.307195
2021-07-22	1914	509	0.9	1722.6	10107.6								12419.3	4		30	1484.29	1919.43	1612.14				1430.57		FALSE	0.305606		28964.3	0.0825409			0.305606
2021-07-23	1656	510	0.92	1523.52	10578.3								12781.6	5		30	1481.14	1930.43	1632				1430.57		FALSE	0.304959		30445.4	0.0823661			0.304959
2021-07-24	1158	511	0.92	1065.36	10541.7								12608.2	6		30	1430.57	1930.43	1682				1430.57		FALSE	0.294547		31876	0.0795539			0.294547
2021-07-25	784	512	0.93	729.12	10172.8								12078.9	7		30	1568	1941.14	1699.57				1549.14		TRUE	0.322843		33444	0.0871962			0.322843
2021-07-26	2112	513	0.93	1964.16	11077.3								12932.6	1		31	1549.14	1945.29	1707.29				1549.14		FALSE	0.31896		34993.1	0.0861476			0.31896
2021-07-27	1600	514	0.95	1520	11443.4								13185.5	2		31	1569.29	1984.43	1755.29				1569.29		FALSE	0.323107		36562.4	0.0872677			0.323107
2021-07-28	1752	515	0.96	1681.92	11933.3								13564	3		31	1573.29	1984.43	1768				1573.29		FALSE	0.323931		38135.7	0.0874902			0.323931
2021-07-29	1782	516	0.96	1710.72	12401								13933.1	4		31	1612.14	1984.43	1768				1612.14		FALSE	0.331931		39747.9	0.089651			0.331931
2021-07-30	1797	517	0.96	1725.12	12834.3								14278.8	5		31	1632	1984.43	1798.43				1632		FALSE	0.33602		41379.9	0.0907553			0.33602
2021-07-31	1186	518	0.96	1138.56	12636								13977.4	6		31	1682	1984.43	1836.71				1682		FALSE	0.346314		43061.9	0.0935358			0.346314
2021-08-01	1056	519	0.96	1013.76	12333.5								13577.4	7		31	1699.57	1984.43	1853.43				1699.57		FALSE	0.349932		44761.4	0.0945129			0.349932
2021-08-02	2251	520	0.97	2183.47	13232.3								14414.1	1		32	1707.29	1984.43	1899.43				1707.29		FALSE	0.351521		46468.7	0.0949419			0.351521
2021-08-03	1950	521	0.97	1891.5	13745.4								14862.7	2		32	1755.29	2000.29	1919.43				1749		FALSE	0.361404		48224	0.0976112			0.361404
2021-08-04	1875	522	0.97	1818.75	14132.4								15189.5	3		32	1768	2026	1930.43				1749		FALSE	0.364021		49992	0.0983182			0.364021
2021-08-05	1836	523	0.97	1780.92	14441.2								15443.3	4		32	1749	2026	1930.43				1749		FALSE	0.360109		51741	0.0972616			0.360109
2021-08-06	2133	524	0.98	2090.34	15027.2								15967.6	5		32	1798.43	2034.43	1941.14				1798.43		FALSE	0.370286		53539.4	0.10001			0.370286
2021-08-07	1275	525	0.98	1249.5	14711.4								15579.3	6		32	1836.71	2034.43	1945.29				1836.71		FALSE	0.378169		55376.1	0.102139			0.378169
2021-08-08	923	526	0.98	904.54	14083.5								14879.5	7		32	1853.43	2058.43	1984.43				1853.43		FALSE	0.381611		57229.6	0.103069			0.381611
2021-08-09	2597	527	0.8	2077.6	14694.1								15926.6	1		33	1899.43	2058.43	1984.43				1899.43		FALSE	0.391082		59129	0.105627			0.391082
2021-08-10	2218	528	0.98	2173.64	15337.1								16485.5	2		33	1919.43	2058.43	1984.43				1903.57		FALSE	0.3952		61048.4	0.106739			0.3952
2021-08-11	1992	529	0.98	1952.16	15691.7								16760.3	3		33	1930.43	2058.43	1984.43				1903.57		FALSE	0.397465		62978.9	0.107351			0.397465
2021-08-12	2158	530	0.99	2136.42	16193.6								17172.5	4		33	1908	2058.43	1984.43				1903.57		FALSE	0.392847		64886.9	0.106104			0.392847
2021-08-13	2273	531	0.99	2250.27	16757								17656.7	5		33	1941.14	2058.43	1984.43				1903.57		FALSE	0.399671		66828	0.107947			0.399671
2021-08-14	1352	532	0.99	1338.48	16350								17169.5	6		33	1945.29	2058.43	1984.43				1903.57		FALSE	0.400524		68773.3	0.108177			0.400524
2021-08-15	766	533	0.99	758.34	15405.2								16147	7		33	1984.43	2058.43	2000.29				1903.57		TRUE	0.408583		70757.7	0.110354			0.408583
2021-08-16	2829	534	0.99	2800.71	16601.2								17294	1		34	1962.86	2058.43	2026				1903.57		TRUE	0.404141		72720.6	0.109154			0.404141
2021-08-17	2247	535	0.99	2224.53	17096.5								17739.6	2		34	1958.86	2058.43	2026				1903.57		FALSE	0.403318		74679.4	0.108932			0.403318
2021-08-18	2266	536	0.99	2243.34	17558.9								18157.7	3		34	1949.29	2058.43	2034.43				1903.57		FALSE	0.401347		76628.7	0.108399			0.401347
2021-08-19	2007	537	0.99	1986.93	17716.8								18273.3	4		34	1976.43	2058.43	2034.43				1903.57		FALSE	0.406936		78605.1	0.109909			0.406936
2021-08-20	2245	538	0.99	2222.55	18093.9								18614.8	5		34	1951.43	2058.43	2058.43				1903.57		FALSE	0.401788		80556.6	0.108519			0.401788
2021-08-21	1285	539	0.99	1272.15	17481.3								17960.8	6		34	1981.86	2058.43	2058.43				1903.57		FALSE	0.408053		82538.4	0.110211			0.408053
2021-08-22	956	540	0.99	946.44	16606.8								17045.9	7		34	2000.29	2058.43	2058.43				1903.57		FALSE	0.411848		84538.7	0.111236			0.411848
2021-08-23	2654	541	0.99	2627.46	17504.4								17924.3	1		35	2026	2058.43	2058.43				1903.57		TRUE	0.417142		86564.7	0.112666			0.417142
2021-08-24	2460	542	0.99	2435.4	18116.4								18517.2	2		35	2022	2058.43	2058.43				1903.57		FALSE	0.416319		88586.7	0.112443			0.416319
2021-08-25	2395	543	0.99	2371.05	18600.3								18983.3	3		35	2034.43	2069.43	2058.43				1903.57		FALSE	0.418878		90621.1	0.113134			0.418878
2021-08-26	2187	544	0.99	2165.13	18828								19192.9	4		35	2016.86	2078.86	2058.43				1903.57		FALSE	0.41526		92638	0.112157			0.41526
2021-08-27	2217	545	0.99	2194.83	19061.6								19410.7	5		35	2058.43	2078.86	2058.43	TRUE	0.0548316	0.060421	1903.57		TRUE	0.423819		94696.4	0.114469			0.423819
2021-08-28	1372	546	0.99	1358.28	18434.3								18760.8	6		35	2043.86	2078.86	2058.43				1903.57		TRUE	0.420819		96740.3	0.113659			0.420819
2021-08-29	833	547	0.99	824.67	17338.7								17639.5	7		35	2019.14	2078.86	2058.43				1903.57		FALSE	0.41573		98759.4	0.112284			0.41573
2021-08-30	2945	548	0.99	2915.55	18448.2								18747.1	1		36	2008.57	2078.86	2058.43				1903.57		FALSE	0.413554		100768	0.111696			0.413554
2021-08-31	2358	549	1	2358	18884.5								19152.3	2		36	1999.71	2078.86	2058.43				1903.57		FALSE	0.41173		102768	0.111204			0.41173
2021-09-01	2222	550	1	2222	19139.4								19379.3	3		36	1980.86	2078.86	2058.43				1903.57		FALSE	0.407848		104749	0.110155			0.407848
2021-09-02	2113	551	1	2113	19258.7								19473.6	4		36	1966.57	2078.86	2058.43				1903.57		FALSE	0.404906		106715	0.109361			0.404906
2021-09-03	2155	552	1	2155	19407.6								19600.1	5		36	1945.86	2078.86	2058.43				1903.57		FALSE	0.400641		108661	0.108209			0.400641
2021-09-04	1240	553	1	1240	18626								18798.5	6		36	1946.29	2078.86	2043.86				1903.57		FALSE	0.400729		110607	0.108233			0.400729
2021-09-05	733	554	1	733	17418.8								17573.3	7		36	1941.71	2078.86	2023.57				1903.57		FALSE	0.399788		112549	0.107978			0.399788
2021-09-06	2800	555	1	2800	18404.4								18542.8	1		37	1940.57	2078.86	2069.43				1903.57		FALSE	0.399553		114490	0.107915			0.399553
2021-09-07	2361	556	1	2361	18848.3								18972.2	2		37	1964.71	2078.86	2078.86				1903.57		FALSE	0.404524		116454	0.109257			0.404524
2021-09-08	2190	557	1	2190	19074.9								19186	3		37	1974.14	2078.86	2078.86				1903.57		FALSE	0.406465		118428	0.109782			0.406465
2021-09-09	2105	558	1	2105	19193								19292.5	4		37	1966.57	2078.86	2078.86				1903.57		FALSE	0.404906		120395	0.109361			0.404906
2021-09-10	2324	559	1	2324	19517.7								19606.8	5		37	1985.14	2078.86	2078.86				1903.57		FALSE	0.40873		122380	0.110393			0.40873
2021-09-11	1306	560	1	1306	18790.6								18870.5	6		37	2004.71	2078.86	2078.86				1903.57		FALSE	0.41276		124385	0.111482			0.41276
2021-09-12	680	561	1	680	17513.3								17584.8	7		37	2023.57	2078.86	2078.86				1903.57		FALSE	0.416642		126408	0.11253			0.416642
2021-09-13	2930	562	1	2930	18619								18683.1	1		38	2069.43	2078.86	2078.86				1903.57		FALSE	0.426084		128478	0.115081			0.426084
2021-09-14	2498	563	1	2498	19177.5								19234.9	2		38	2078.86	2078.86	2078.86	TRUE	0.0580964	0.0395771	1903.57		TRUE	0.428025		130557	0.115605			0.428025
2021-09-15	2322	564	1	2322	19501.9								19553.3	3		38	2072.29	2078.86	2078.86				1903.57		TRUE	0.426672		132629	0.115239			0.426672
2021-09-16	2426	565	1	2426	19896.5								19942.5	4		38	2068.29	2078.86	2078.86				1903.57		FALSE	0.425849		134697	0.115017			0.425849
2021-09-17	2390	566	1	2390	20213.9								20255.2	5		38	2069.71	2113	2078.86				1903.57		FALSE	0.426143		136767	0.115096			0.426143
2021-09-18	1260	567	1	1260	19368.3								19405.3	6		38	2037	2133.14	2078.86				1903.57		FALSE	0.419407		138804	0.113277			0.419407
2021-09-19	652	568	1	652	18002.8								18035.9	7		38	2015.43	2295	2078.86				1903.57		FALSE	0.414966		140819	0.112078			0.414966
2021-09-20	2940	569	1	2940	19067.5								19097.2	1		39	1966	2458.57	2078.86				1903.57		FALSE	0.404789		142785	0.109329			0.404789
2021-09-21	2269	570	1	2269	19350.3								19376.9	2		39	1946.43	2608.86	2078.86				1903.57		FALSE	0.400759		144732	0.108241			0.400759
2021-09-22	2171	571	1	2171	19505.7								19529.5	3		39	1940.14	2805	2072.29				1903.57		FALSE	0.399465		146672	0.107891			0.399465
2021-09-23	2080	572	1	2080	19553.9								19575.2	4		39	1950.29	3036.86	2069.71				1903.57		FALSE	0.401553		148622	0.108455			0.401553
2021-09-24	2253	573	1	2253	19770								19789.1	5		39	1905.71	3172.86	2069.71				1903.57		FALSE	0.392376		150528	0.105976			0.392376
2021-09-25	1216	574	1	1216	18926.7								18943.8	6		39	1923.14	3268.57	2037				1903.57		FALSE	0.395964		152451	0.106946			0.395964
2021-09-26	723	575	1	723	17678.2								17693.5	7		39	1922.57	3646.57	2015.43				1903.57		FALSE	0.395847		154374	0.106914			0.395847
2021-09-27	2628	576	1	2628	18464.7								18478.4	1		40	1934.57	4055.29	2016.86				1903.57		TRUE	0.398318		156308	0.107581			0.398318
2021-09-28	2391	577	1	2391	18932.3								18944.6	2		40	1919.71	4477.43	2073.43				1903.57		FALSE	0.395259		158228	0.106755			0.395259
2021-09-29	2167	578	1	2167	19127.2								19138.2	3		40	1909.86	4908.29	2113				1903.57		FALSE	0.393229	End Inter III-IV	160138	0.106207			0.393229
2021-09-30	2164	579	1	2164	19298.8								19308.7	4		40	1903.57	5334.14	2133.14				1903.57		FALSE	0.391935	Start IV	1903.57	0.105857
2021-10-01	2149	580	1	2149	19437.5								19446.4	5		40	1926.86	5579	2295				1912.43		FALSE	0.396729		3830.43	0.107152
2021-10-02	1147	581	1	1147	18559.8								18567.7	6		40	1912.43	5716.14	2458.57				1912.43		FALSE	0.10635		5742.86	0.10635
2021-10-03	679	582	1	679	17305.5								17312.6	7		40	1966.43	6163.86	2608.86				1966.43		FALSE	0.109353		7709.29	0.109353
2021-10-04	2791	583	1	2791	18293.9								18300.2	1		41	2016.86	6607.43	2805				2016.86		FALSE	0.112157		9726.14	0.112157
2021-10-05	2290	584	1	2290	18678.3								18684	2		41	2073.43	6989.29	3036.86				2073.43		FALSE	0.115303		11799.6	0.115303
2021-10-06	2545	585	1	2545	19277.6								19282.7	3		41	2113	7316.43	3172.86				2113		FALSE	0.117504		13912.6	0.117504
2021-10-07	2517	586	1	2517	19786.6								19791.1	4		41	2133.14	7622.29	3268.57				2133.14		FALSE	0.118624		16045.7	0.118624
2021-10-08	2545	587	1	2545	20270.5								20274.6	5		41	2295	7748.29	3646.57				2295		FALSE	0.127625		18340.7	0.127625
2021-10-09	1424	588	1	1424	19583								19586.6	6		41	2458.57	7835.29	4055.29				2458.57		FALSE	0.136721		20799.3	0.136721
2021-10-10	820	589	1	820	18363.1								18366.4	7		41	2608.86	7835.29	4477.43				2608.86		FALSE	0.145078		23408.1	0.145078
2021-10-11	3924	590	1	3924	20374.3								20377.2	1		42	2805	7835.29	4908.29				2805		FALSE	0.155986		26213.1	0.155986
2021-10-12	3435	591	1	3435	21687								21689.6	2		42	3036.86	7835.29	5334.14				3036.86		FALSE	0.168879		29250	0.168879
2021-10-13	3597	592	1	3597	23024.9								23027.3	3		42	3172.86	7835.29	5579				3172.86		FALSE	0.176442		32422.9	0.176442
2021-10-14	3890	593	1	3890	24516.5								24518.6	4		42	3268.57	7908.57	5716.14				3268.57		FALSE	0.181765		35691.4	0.181765
2021-10-15	4168	594	1	4168	26130.7								26132.6	5		42	3646.57	8120.29	6163.86				3646.57		FALSE	0.202785		39338	0.202785
2021-10-16	2376	595	1	2376	25784.8								25786.5	6		42	4055.29	8265.14	6607.43				4055.29		FALSE	0.225514		43393.3	0.225514
2021-10-17	1490	596	1	1490	24588.9								24590.4	7		42	4477.43	9934.43	6989.29				4477.43		FALSE	0.248989		47870.7	0.248989
2021-10-18	6570	597	1	6570	28597.6								28599	1		43	4908.29	10120.4	7316.43				4908.29		FALSE	0.272949		52779	0.272949
2021-10-19	6296	598	1	6296	31914.7								31915.9	2		43	5334.14	10412.6	7622.29				5334.14		FALSE	0.296631		58113.1	0.296631
2021-10-20	6552	599	1	6552	35142.3								35143.4	3		43	5579	10412.6	7748.29				5579		FALSE	0.310247		63692.1	0.310247
2021-10-21	6906	600	1	6906	38387.6								38388.6	4		43	5716.14	10412.6	7835.29				5716.14		FALSE	0.317874		69408.3	0.317874
2021-10-22	7149	601	1	7149	41538								41538.8	5		43	6163.86	10412.6	7835.29				6163.86		FALSE	0.342771		75572.1	0.342771
2021-10-23	4090	602	1	4090	41301.1								41301.9	6		43	6607.43	10530.3	7835.29				6607.43		FALSE	0.367438		82179.6	0.367438
2021-10-24	2450	603	1	2450	39449								39449.7	7		43	6989.29	11326.1	7835.29				6960.71		FALSE	0.388673		89168.9	0.388673
2021-10-25	9704	604	1	9704	45043.7								45044.4	1		44	7316.43	12099.6	7835.29				6960.71		FALSE	0.406865		96485.3	0.406865
2021-10-26	9401	605	1	9401	49752.7								49753.3	2		44	7622.29	12870.6	7908.57				6960.71		TRUE	0.423874		104108	0.423874
2021-10-27	9225	606	1	9225	53795.2								53795.7	3		44	7748.29	14801.9	8120.29				6960.71		TRUE	0.430881		111856	0.430881
2021-10-28	9196	607	1	9196	57387.6								57388	4		44	7835.29	15573.1	8265.14				6960.71		TRUE	0.435719		119691	0.435719
2021-10-29	9290	608	1	9290	60699.7								60700.1	5		44	6960.71	15980.4	9934.43				6960.71		FALSE	0.387084		126652	0.387084
2021-10-30	4972	609	1	4972	59348.9								59349.3	6		44	7291.29	16158.7	10120.4				7291.29		FALSE	0.405467		133943	0.405467
2021-10-31	3059	610	1	3059	56225.8								56226.1	7		44	7502.86	16842.6	10412.6				7502.86		FALSE	0.417233		141446	0.417233
2021-11-01	3582	611	1	3582	53951								53951.2	1	9	45	7643.86	17229.4	10412.6				7643.86		FALSE	0.425074		149090	0.425074
2021-11-02	11715	612	1	11715	60046.1								60046.4	2		45	7908.57	17519	10412.6				7908.57		FALSE	0.439794		156998	0.439794
2021-11-03	10706	613	1	10706	64497.4								64497.6	3		45	8120.29	17755.7	10412.6				8120.29		FALSE	0.451568		165119	0.451568
2021-11-04	10183	614	1	10183	67961.9								67962.1	4		45	8265.14	17883.4	10530.3				8265.14		FALSE	0.459623		173384	0.459623
2021-11-05	11143	615	1	11143	72025.6								72025.8	5		45	9934.43	17937	11326.1				9680		FALSE	0.552452		183318	0.552452
2021-11-06	6454	616	1	6454	70977								70977.2	6		45	10120.4	17982.4	12099.6				9680		TRUE	0.562795		193439	0.562795
2021-11-07	4073	617	1	4073	67656.6								67656.8	7		45	10412.6	17982.4	12870.6				9680		TRUE	0.579041		203851	0.579041
2021-11-08	15267	618	1	15267	75876.1								75876.2	1		46	9680	17982.4	14801.9				9680		FALSE	0.538303		213531	0.538303
2021-11-09	13017	619	1	13017	80989.4								80989.5	2		46	10052.7	17982.4	15573.1				10052.7		FALSE	0.55903		223584	0.55903
2021-11-10	12751	620	1	12751	85304.1								85304.2	3		46	10325.6	17982.4	15980.4				10325.6		FALSE	0.574203		233910	0.574203
2021-11-11	5055	621	1	5055	81473.3								81473.4	4	9	46	10530.3	17982.4	16158.7				10530.3		FALSE	0.585588		244440	0.585588
2021-11-12	13752	622	1	13752	86738.6								86738.7	5		46	11326.1	17982.4	16842.6				11326.1		FALSE	0.629845		255766	0.629845
2021-11-13	8364	623	1	8364	86067.4								86067.5	6		46	12099.6	17982.4	17229.4				12099.6		FALSE	0.672855		267866	0.672855
2021-11-14	5506	624	1	5506	82608.1								82608.2	7		46	12870.6	17982.4	17519				12870.6		FALSE	0.71573		280736	0.71573
2021-11-15	20838	625	1	20838	94841.1								94841.2	1		47	14801.9	17982.4	17755.7				14801.9		FALSE	0.823129		295538	0.823129
2021-11-16	18431	626	1	18431	103393								103393	2		47	15573.1	17982.4	17883.4				15573.1		FALSE	0.86602		311111	0.86602
2021-11-17	18148	627	1	18148	110771								110771	3		47	15980.4	17982.4	17937				15980.4		FALSE	0.888669		327092	0.888669
2021-11-18	18574	628	1	18574	117806								117806	4		47	16158.7	17982.4	17982.4				16158.7		FALSE	0.898584		343250	0.898584
2021-11-19	19151	629	1	19151	124686								124686	5		47	16842.6	17982.4	17982.4				16842.6		FALSE	0.936613		360093	0.936613
2021-11-20	11215	630	1	11215	122913								122913	6		47	17229.4	17982.4	17982.4				17229.4		FALSE	0.958126		377322	0.958126
2021-11-21	6754	631	1	6754	116864								116864	7		47	17519	17982.4	17982.4				17519		FALSE	0.974229		394841	0.974229
2021-11-22	25625	632	1	25625	130315								130315	1		48	17755.7	17982.4	17982.4				17755.7		FALSE	0.987392		412597	0.987392
2021-11-23	21139	633	1	21139	137880								137880	2		48	17883.4	17982.4	17982.4				17883.4		FALSE	0.994495		430480	0.994495
2021-11-24	20175	634	1	20175	143693								143693	3		48	17937	17982.4	17982.4				17937		TRUE	0.997474		448417	0.997474
2021-11-25	20231	635	1	20231	148956								148956	4		48	17982.4	17982.4	17982.4	TRUE	0.112863	0.707687	17982.4		TRUE	1	Peak IV	466400	1
2021-11-26	20045	636	1	20045	153485								153485	5		48	17923.1	17982.4	17982.4				6230		FALSE	0.996703		484323	0.996703
2021-11-27	11590	637	1	11590	149087								149087	6		48	17884.7	17982.4	17982.4				6230		FALSE	0.994566		502208	0.994566
2021-11-28	7072	638	1	7072	140629								140629	7		48	17812.6	17982.4	17982.4				6230		FALSE	0.990554		520020	0.990554
2021-11-29	25210	639	1	25210	151190								151190	1		49	17541	17982.4	17982.4				6230		FALSE	0.975452		537561	0.975452
2021-11-30	20870	640	1	20870	156311								156311	2		49	17215.9	17982.4	17982.4				6230		FALSE	0.957371		554777	0.957371
2021-12-01	19670	641	1	19670	159699								159699	3		49	16937	17982.4	17982.4				6230		FALSE	0.941864		571714	0.941864
2021-12-02	18330	642	1	18330	161394								161394	4		49	16780.7	17982.4	17982.4				6230		FALSE	0.933173		588495	0.933173
2021-12-03	17769	643	1	17769	162351								162351	5		49	16142.3	17982.4	17923.1				6230		FALSE	0.89767		604637	0.89767
2021-12-04	9638	644	1	9638	155078								155078	6		49	15401	17982.4	17884.7				6230		FALSE	0.856447		620038	0.856447
2021-12-05	5978	645	1	5978	144902								144902	7		49	14745.4	17982.4	17812.6				6230		FALSE	0.819991		634784	0.819991
2021-12-06	20741	646	1	20741	150549								150549	1		50	14046.4	17982.4	17541				6230		FALSE	0.78112		648830	0.78112
2021-12-07	15681	647	1	15681	150548								150548	2		50	13379.9	17982.4	17215.9				6230		FALSE	0.744052		662210	0.744052
2021-12-08	15081	648	0.99	14930.2	149796	0.01	150.81	150.81					149947	3		50	13019.1	17982.4	16937				6230		FALSE	0.723992		675229	0.723992
2021-12-09	13437	649	0.99	13302.6	147495	0.01	134.37	269.471					147765	4		50	12723.3	17982.4	16780.7				6230		FALSE	0.70754		687952	0.70754
2021-12-10	13103	650	0.99	12972	145103	0.01	131.03	372.431					145476	5		50	11743.9	17982.4	16142.3				6230		FALSE	0.653074		699696	0.653074
2021-12-11	7113	651	0.99	7041.87	137030	0.01	71.13	404.766					137435	6		50	11015.7	17982.4	15401				6230		FALSE	0.612582		710712	0.612582
2021-12-12	3907	652	0.99	3867.93	126624	0.01	39.07	401.674					127026	7		50	10187.6	17982.4	14745.4				6230		FALSE	0.566529		720899	0.566529
2021-12-13	13885	653	0.99	13746.1	127181	0.01	138.85	498.683					127679	1		51	9426.57	17982.4	14046.4				6230		FALSE	0.52421		730326	0.52421
2021-12-14	10584	654	0.98	10372.3	124305	0.02	211.68	658.417					124963	2		51	8661.14	17982.4	13379.9				6230		FALSE	0.481645		738987	0.481645
2021-12-15	9284	655	0.98	9098.32	120455	0.02	185.68	775.513					121230	3		51	8324	18699.7	13019.1				6230		FALSE	0.462896		747311	0.462896
2021-12-16	8110	656	0.97	7866.7	115774	0.03	243.3	938.031					116712	4		51	8173	20344	12723.3				6230		FALSE	0.454499		755484	0.454499
2021-12-17	7745	657	0.96	7435.2	111150	0.04	309.8	1150.12					112300	5		51	7492.43	21955.3	11743.9				6230		FALSE	0.416653		762977	0.416653
2021-12-18	4753	658	0.96	4562.88	104135	0.04	190.12	1220.44					105355	6		51	7034.71	22260.6	11015.7				6230		FALSE	0.391199		770011	0.391199
2021-12-19	2850	659	0.95	2707.5	95994.9	0.05	142.5	1235.81					97230.7	7		51	6764.43	23716.9	10187.6				6230		FALSE	0.376169		776776	0.376169
2021-12-20	9121	660	0.93	8482.53	94478.1	0.07	638.47	1745.55					96223.6	1		52	6680.86	24227.3	10162				6230		FALSE	0.371521		783457	0.371521
2021-12-21	7380	661	0.91	6715.8	91352.5	0.09	664.2	2227.92					93580.4	2		52	6506.29	24958.1	10987				6230		FALSE	0.361814		789963	0.361814
2021-12-22	7392	662	0.9	6652.8	88489.5	0.1	739.2	2735.05					91224.5	3		52	6230	25879.3	11165.9				6230		FALSE	0.118896	End IV	796193	0.118896
2021-12-23	7525	663	0.87	6546.75	85818.6	0.13	978.25	3428.4					89247	4		52	6475.29	27029.6	11812.3				6475.29		FALSE	0.123577	Start V	6475.29	0.123577
2021-12-24	6523	664	0.83	5414.09	82293.3	0.16	1043.68	4114.96					86473.5	5		52	7072	27863.1	13852.9				7072		FALSE	0.134965		13547.3	0.134965
2021-12-25	2819	665	0.81	2283.39	76004.6	0.19	535.61	4221.93					80284.9	6		52	7849	28401.9	16041.7				7849		FALSE	0.149794		21396.3	0.149794
2021-12-26	4567	666	0.78	3562.26	71649.8	0.22	1004.74	4786.89					76489	7		52	8942.43	31968.1	17613.4				8942.43		FALSE	0.170661		30338.7	0.170661
2021-12-27	13298	667	0.73	9707.54	73893.8	0.27	3590.46	7878.72					81819.5	1		53	10162	36115.3	18699.7				10162		FALSE	0.193936		40500.7	0.193936
2021-12-28	12819	668	0.68	8716.92	74913.5	0.32	4102.08	11160.1					86115.7	2		53	10987	40366.7	20344				10987		FALSE	0.209681		51487.7	0.209681
2021-12-29	15046	669	0.61	9178.06	76288.2	0.38	5717.48	15715.1					92191.3	3		53	11165.9	44248	21955.3				11165.9		FALSE	0.213094		62653.6	0.213094
2021-12-30	16062	670	0.55	8834.1	77175.6	0.45	7227.9	21306					98650.2	4		53	11812.3	47761.7	22260.6				11812.3		FALSE	0.225431		74465.9	0.225431
2021-12-31	12298	671	0.49	6026.02	75162.6	0.5	6149	25235.6					100672	5		53	13852.9	49420.7	23716.9				13852.9		FALSE	0.264374		88318.7	0.264374
2022-01-01	4071	672	0.46	1872.66	69205.9	0.54	2198.34	24805.3					94256.6	6		1	16041.7	50242.3	24227.3				16041.7		FALSE	0.306147		104360	0.306147
2022-01-02	9092	673	0.42	3818.64	65815.6	0.57	5182.44	27403.9					93530.3	7		1	17613.4	52141.4	24958.1				17613.4		FALSE	0.336142		121974	0.336142
2022-01-03	27582	674	0.36	9929.52	68889.4	0.63	17376.7	41926					111370	1		2	18699.7	52398.7	25879.3				18699.7		FALSE	0.356874		140674	0.356874
2022-01-04	28141	675	0.31	8723.71	70437.2	0.69	19417.3	56976					127910	2		2	20344	52398.7	27029.6				20344		FALSE	0.388254		161018	0.388254
2022-01-05	26048	676	0.24	6251.52	69351.6	0.75	19536	70577.1					140634	3		2	21955.3	52398.7	27863.1				21955.3		FALSE	0.419004		182973	0.419004
2022-01-06	23666	677	0.22	5206.52	67334	0.77	18222.8	81448.2					149651	4		2	22260.6	52398.7	28401.9				22260.6		FALSE	0.42483		205233	0.42483
2022-01-07	23808	678	0.19	4523.52	64843.6	0.8	19046.4	92010.4	0.01	238.08	238.08		157870	5		2	23716.9	52398.7	31968.1				23716.9		FALSE	0.452623		228950	0.452623
2022-01-08	15350	679	0.17	2609.5	60698.6	0.82	12587	95013.1	0.01	153.5	366.78		156775	6		2	24227.3	52398.7	36115.3				24227.3		FALSE	0.462364		253178	0.462364
2022-01-09	11229	680	0.16	1796.64	56172.6	0.84	9432.36	94548.3	0.01	112.29	440.864		151674	7		2	24958.1	52398.7	40366.7				24958.1		FALSE	0.476312		278136	0.476312
2022-01-10	37776	681	0.13	4910.88	55232.2	0.86	32487.4	117187	0.01	377.76	772.701		173651	1		3	25879.3	52398.7	44248				25879.3		FALSE	0.493892		304015	0.493892
2022-01-11	31714	682	0.11	3488.54	52967.4	0.88	27908.3	132888	0.01	317.14	1009.35		187276	2		3	27029.6	52398.7	47761.7				27029.6		FALSE	0.515844		331045	0.515844
2022-01-12	31164	683	0.09	2804.76	50254.8	0.9	28047.6	147094	0.01	311.64	1215.85		198932	3		3	27863.1	52398.7	49420.7				27863.1		FALSE	0.531752		358908	0.531752
2022-01-13	30114	684	0.08	2409.12	47429.1	0.91	27403.7	159175	0.01	301.14	1390.34		208324	4		3	28401.9	52398.7	50242.3				28401.9		FALSE	0.542033		387310	0.542033
2022-01-14	31860	685	0.07	2230.2	44718.8	0.92	29311.2	171906	0.02	637.2	1882.72		218484	5		3	31968.1	52398.7	52141.4				31968.1		FALSE	0.610094		419278	0.610094
2022-01-15	21185	686	0.06	1271.1	41331.7	0.93	19702	173701	0.02	423.7	2110.3		216910	6		3	36115.3	52398.7	52398.7				36115.3		FALSE	0.68924		455393	0.68924
2022-01-16	15000	687	0.05	750	37776.3	0.93	13950	169557	0.02	300	2190.48		209316	7		3	40366.7	52398.7	52398.7				40366.7		FALSE	0.770376		495760	0.770376
2022-01-17	62740	688	0.04	2509.6	36350.9	0.94	58975.6	210871	0.02	1254.8	3217.11		250252	1		4	44248	52398.7	52398.7				44248		FALSE	0.844448		540008	0.844448
2022-01-18	60744	689	0.03	1822.32	34386.7	0.95	57706.8	246612	0.02	1214.88	4096.87		284929	2		4	47761.7	52398.7	52398.7				47761.7		FALSE	0.911505		587769	0.911505
2022-01-19	60924	690	0.03	1827.72	32632.5	0.95	57877.8	278801	0.02	1218.48	4888.6		316173	3		4	49420.7	52398.7	52398.7				49420.7		FALSE	0.943167		637190	0.943167
2022-01-20	57283	691	0.02	1145.66	30379	0.95	54418.8	304179	0.02	1145.66	5525.03		340521	4		4	50242.3	52398.7	52398.7				50242.3		FALSE	0.958846		687432	0.958846
2022-01-21	56456	692	0.02	1129.12	28343.7	0.95	53633.2	326127	0.03	1693.68	6643.19		361507	5		4	52141.4	52398.7	52398.7				52141.4		TRUE	0.99509		739574	0.99509
2022-01-22	32798	693	0.02	655.96	26047.2	0.95	31158.1	323314	0.03	983.94	6935.14		356648	6		4	52398.7	52398.7	52398.7	TRUE	0.450874	1.1628	52398.7		TRUE	1	Peak V	791973	1
2022-01-23	20751	694	0.02	415.02	23749	0.95	19713.5	309349	0.03	622.53	6835.27		340248	7		4	51523.3	52398.7	52398.7				5865.57		FALSE	0.983293		843496	0.983293
2022-01-24	76034	695	0.01	760.34	22035.5	0.95	72232.3	349358	0.04	3041.36	9164.62		380840	1		5	50132.7	52398.7	52398.7				5865.57		FALSE	0.956755		893629	0.956755
2022-01-25	62545	696	0.01	625.45	20365.6	0.95	59417.8	372384	0.04	2501.8	10711.8		403715	2		5	47990.1	52398.7	52398.7				5865.57		FALSE	0.915865		941619	0.915865
2022-01-26	54796	697	0.01	547.96	18792.1	0.95	52056.2	385651	0.04	2191.84	11787.8		416457	3		5	46622.3	52398.7	52398.7				5865.57		FALSE	0.88976		988241	0.88976
2022-01-27	47549	698	0.01	475.49	17310.1	0.95	45171.5	390651	0.04	1901.96	12461.9		420626	4		5	45550.1	52398.7	52398.7				5865.57		FALSE	0.869299		1.03379e+06	0.869299
2022-01-28	41458	699	0.01	414.58	15921.6	0.95	39385.1	389343	0.05	2072.9	13236.7		418269	5		5	41844.9	52398.7	52398.7				5865.57		FALSE	0.798586		1075636	0.798586
2022-01-29	23223	700	0.01	232.23	14495.3	0.94	21829.6	370617	0.05	1161.15	13019		397923	6		5	38164.7	52398.7	52398.7				5865.57		FALSE	0.728352		1.1138e+06	0.728352
2022-01-30	13246	701	0.01	132.46	13117.9	0.93	12318.8	344330	0.06	794.76	12457.6		369719	7		5	34751	52398.7	51523.3				5865.57		FALSE	0.663203		1.14855e+06	0.663203
2022-01-31	50097	702	0.01	500.97	12252.4	0.93	46590.2	355053	0.06	3005.82	14165.8		381304	1		6	31657.4	52398.7	50132.7				5865.57		FALSE	0.604164		1.18021e+06	0.604164
2022-02-01	36784	703	0.01	367.84	11344	0.92	33841.3	351909	0.07	2574.88	15265.1		378369	2		6	28937.9	52398.7	47990.1				5865.57		FALSE	0.552263		1209147	0.552263
2022-02-02	30900	704	0.01	309	10471.3	0.91	28119	343372	0.08	2472	16147		369856	3		6	27406.1	52398.7	46622.3				5865.57		FALSE	0.523031		1.23655e+06	0.523031
2022-02-03	25894	705	0.01	258.94	9639.5	0.9	23304.6	330909	0.09	2330.46	16795.5		357223	4		6	26557.4	52398.7	45550.1				5865.57		FALSE	0.506834		1.26311e+06	0.506834
2022-02-04	22421	706	0.01	224.21	8859.6	0.89	19954.7	316394	0.1	2242.1	17288.1		342434	5		6	23319.3	52398.7	41844.9				5865.57		FALSE	0.445035		1.28643e+06	0.445035
2022-02-05	12501	707	0.01	125.01	8061.74	0.89	11125.9	294562	0.11	1375.11	16862.4		319265	6		6	20842.4	52398.7	38164.7				5865.57		FALSE	0.397766		1.30727e+06	0.397766
2022-02-06	7305	708	0.01	73.05	7295.04	0.87	6355.35	270234	0.12	876.6	15982.5		293313	7		6	18829.3	52398.7	34751				5865.57		FALSE	0.359346		1.3261e+06	0.359346
2022-02-07	27430	709	0	0	6535.14	0.86	23589.8	265675	0.13	3565.9	17883.5		290190	1		7	17162.3	52398.7	31657.4				5865.57		FALSE	0.327533		1.34326e+06	0.327533
2022-02-08	19446	710	0	0	5854.4	0.85	16529.1	254530	0.15	2916.9	18937.6		279408	2		7	15703.4	52398.7	28937.9				5865.57		FALSE	0.299691		1.35897e+06	0.299691
2022-02-09	16808	711	0	0	5244.57	0.83	13950.6	241967	0.16	2689.28	19654.2		267111	3		7	14884.9	52398.7	27406.1				5865.57		FALSE	0.284069		1.37385e+06	0.284069
2022-02-10	14225	712	0	0	4698.27	0.82	11664.5	228427	0.18	2560.5	20167.4		253513	4		7	14534.1	52398.7	26557.4				5865.57		FALSE	0.277376		1.38839e+06	0.277376
2022-02-11	12209	713	0	0	4208.87	0.81	9889.29	214522	0.19	2319.71	20386.4		239314	5		7	12973	52398.7	23319.3				5865.57		FALSE	0.247582		1.40136e+06	0.247582
2022-02-12	6771	714	0	0	3770.45	0.8	5416.8	197593	0.19	1286.49	19549.3		221157	6		7	11848.1	52398.7	20842.4				5865.57		FALSE	0.226115		1.41321e+06	0.226115
2022-02-13	4850	715	0	0	3377.7	0.79	3831.5	180842	0.2	970	18482.9		202970	7		7	10966.1	51523.3	18829.3				5865.57		FALSE	0.209283		1.42417e+06	0.209283
2022-02-14	16502	716	0	0	3025.86	0.78	12871.6	174876	0.22	3630.44	20188.1		198329	1		8	10261.6	50132.7	17162.3				5865.57		FALSE	0.195836		1.43444e+06	0.195836
2022-02-15	11572	717	0	0	2710.67	0.76	8794.72	165455	0.23	2661.56	20746.7		189242	2		8	9621.57	47990.1	15703.4				5865.57		FALSE	0.183622		1.44406e+06	0.183622
2022-02-16	10634	718	0	0	2428.31	0.75	7975.5	156195	0.24	2552.16	21137.8		180164	3		8	9297.86	46622.3	14884.9				5865.57		FALSE	0.177444		1.45335e+06	0.177444
2022-02-17	9293	719	0	0	2175.36	0.75	6969.75	146895	0.25	2323.25	21259.2		170690	4		8	9025.86	45550.1	14534.1				5865.57		FALSE	0.172253		1.46238e+06	0.172253
2022-02-18	7729	720	0	0	1948.76	0.74	5719.46	137313	0.26	2009.54	21054.3		160639	5		8	8233.57	41844.9	12973				5865.57		FALSE	0.157133		1470614	0.157133
2022-02-19	4505	721	0	0	1745.77	0.73	3288.65	126298	0.27	1216.35	20077.5		148411	6		8	7723.29	38164.7	11848.1				5865.57		FALSE	0.147395		1.47834e+06	0.147395
2022-02-20	2946	722	0	0	1563.92	0.72	2121.12	115263	0.28	824.88	18811		135897	7		8	7294	34751	10966.1				5865.57		FALSE	0.139202		1.48563e+06	0.139202
2022-02-21	10956	723	0	0	1401.01	0.7	7669.2	110926	0.3	3286.8	20138.3		132697	1		9	6922	31657.4	10261.6				5865.57		FALSE	0.132102		1.49255e+06	0.132102
2022-02-22	8000	724	0	0	1255.07	0.69	5520	104891	0.31	2480	20520.6		126875	2		9	6650.71	28937.9	9621.57				5865.57		FALSE	0.126925		1499204	0.126925
2022-02-23	7629	725	0	0	1124.34	0.66	5035.14	99000.4	0.34	2593.86	20976.9		121288	3		9	6489.86	27406.1	9297.86				5865.57		FALSE	0.123855		1.50569e+06	0.123855
2022-02-24	6689	726	0	0	1007.22	0.66	4414.74	93102.7	0.34	2274.26	21066.1		115343	4		9	6405.14	26557.4	9025.86				5865.57		FALSE	0.122239		1512099	0.122239
2022-02-25	5830	727	0	0	902.302	0.65	3789.5	87194.1	0.35	2040.5	20912.2		109158	5		9	6030.14	23319.3	8233.57				5865.57		FALSE	0.115082		1.51813e+06	0.115082
2022-02-26	3379	728	0	0	808.313	0.64	2162.56	80274	0.36	1216.44	19950.3		101166	6		9	5872.43	20842.4	7723.29				5865.57		FALSE	0.112072		1.524e+06	0.112072
2022-02-27	2353	729	0	0	724.114	0.63	1482.39	73394.5	0.37	870.61	18742.8		92981.4	7		9	5865.57	18829.3	7524.71				5865.57		FALSE	0.519445	End V	1.52987e+06	0.519445
2022-02-28	8331	730	0	0	648.686	0.6	4998.6	70747.9	0.4	3332.4	20122.8		91626.9	1		10	5933.71	17162.3	7739.43				5933.71		FALSE	0.525479	Start VI	1.5358e+06	0.525479
2022-03-01	6896	731	0	0	581.115	0.59	4068.64	67447.1	0.41	2827.36	20854.1		88978.5	2		10	6090.86	15703.4	7979				6090.86		FALSE	0.539396		12024.6	0.539396
2022-03-02	7581	732	0	0	520.583	0.56	4245.36	64666.7	0.44	3335.64	22017.4		87291	3		10	6205	14884.9	8112.29				6205		FALSE	0.549504		12295.9	0.549504
2022-03-03	7166	733	0	0	466.356	0.52	3726.32	61657	0.38	2723.08	22447		85364.2	4		10	6373	14534.1	8179.29				6373		FALSE	0.564382		12578	0.564382
2022-03-04	6930	734				0.49	3395.7	58630.1	0.51	3534.3	23643.1		83402.2	5		10	6945.86	12973	8690				6945.86		FALSE	0.615113		13318.9	0.615113
2022-03-05	4178	735				0.48	2005.44	54528.3	0.52	2172.56	23352.9		78892.5	6		10	7263.86	11848.1	9166.14				7263.86		FALSE	0.643275		14209.7	0.643275
2022-03-06	3529	736				0.46	1623.34	50471.7	0.54	1905.66	22826		74203.6	7		10	7524.71	11292	9586.71				7524.71		FALSE	0.666376		14788.6	0.666376
2022-03-07	12341	737				0.42	5183.22	50397.5	0.58	7157.78	27606.1		78815.1	1		11	7739.43	11292	9956.29				7739.43		FALSE	0.68539		15264.1	0.68539
2022-03-08	9122	738				0.38	3466.36	48614.1	0.62	5655.64	30386.1		79727.3	2		11	7979	11292	10173.3				7979		FALSE	0.706606		15718.4	0.706606
2022-03-09	9407	739				0.35	3292.45	46842.6	0.66	6208.62	33429.5		80829.4	3		11	8112.29	11292	10261.3				8112.29		FALSE	0.71841		16091.3	0.71841
2022-03-10	8669	740				0.31	2687.39	44650.6	0.69	5981.61	35928.9		81078.8	4		11	8179.29	11292	10278.9				8179.29		FALSE	0.724343		16291.6	0.724343
2022-03-11	8607	741				0.28	2409.96	42409.5	0.72	6197.04	38383.4		81240.1	5		11	8690	11292	10593.3				8690		FALSE	0.769571		16869.3	0.769571
2022-03-12	5111	742				0.27	1379.97	39371.9	0.73	3731.03	38116.2		77888.7	6		11	9166.14	11292	10756.3				9166.14		FALSE	0.811738		17856.1	0.811738
2022-03-13	3998	743				0.25	999.5	36270.2	0.75	2998.5	37144.3		73773.3	7		11	9586.71	11292	10938				9586.71		FALSE	0.848983		18752.9	0.848983
2022-03-14	15916	744				0.22	3501.52	35993.6	0.78	12414.5	45689.6		82004.7	1		12	9956.29	11292	11117.9				9956.29		FALSE	0.881711		19543	0.881711
2022-03-15	12455	745				0.2	2491	34735.3	0.8	9964	50894.3		85917.6	2		12	10173.3	11292	11267.9				10173.3		FALSE	0.900929		20129.6	0.900929
2022-03-16	12351	746				0.19	2346.69	33463.7	0.81	10004.3	55597.2		89318.9	3		12	10261.3	11292	11292				10261.3		FALSE	0.908722		20434.6	0.908722
2022-03-17	11256	747				0.18	2026.08	32004	0.82	9229.92	59035.7		91270.9	4		12	10278.9	11292	11292				10278.9		FALSE	0.910278		20540.1	0.910278
2022-03-18	10126	748				0.18	1822.68	30493	0.82	8303.32	61189.6		91889.6	5		12	10593.3	11292	11292				10593.3		FALSE	0.938123		20872.1	0.938123
2022-03-19	5727	749				0.17	973.59	28290.2	0.83	4753.41	59569.1		88044.8	6		12	10756.3	11292	11292				10756.3		FALSE	0.952558		21349.6	0.952558
2022-03-20	4121	750				0.17	700.57	26043.9	0.83	3420.43	56784.5		82994.6	7		12	10938	11292	11292				10938		FALSE	0.96865		21694.3	0.96865
2022-03-21	18117	751				0.16	2898.72	26229.8	0.84	15218.3	66087.7		92466.4	1		13	11117.9	11292	11292				11117.9		FALSE	0.984578		22055.9	0.984578
2022-03-22	13596	752				0.15	2039.4	25536.9	0.85	11556.6	70760.3		96430.5	2		13	11267.9	11292	11292				11267.9		TRUE	0.997862		22385.7	0.997862
2022-03-23	13623	753				0.14	1907.22	24784.1	0.86	11715.8	75105.2		100009	3		13	11292	11292	11292	TRUE	0.100447	0.391963	11292		TRUE	1	Peak VI	11292	1
2022-03-24	12515	754				0.12	1501.8	23704.2	0.87	10888	78169.9		102106	4		13	11229.6	11292	11292				11229.6		TRUE	0.994471		22521.6	0.994471
2022-03-25	11176	755				0.12	1341.12	22576.2	0.88	9834.88	79862.1		102646	5		13	11217	11292	11292				11217		FALSE	0.993358		33738.6	0.993358
2022-03-26	5896	756				0.11	648.56	20873.1	0.89	5247.44	76790.7		97850	6		13	11142.9	11292	11292				11142.9		FALSE	0.986792		44881.4	0.986792
2022-03-27	3684	757				0.1	368.4	19067.2	0.89	3278.76	72070.5		91341.4	7		13	10918.6	11292	11292				10918.6		FALSE	0.96693		55800	0.96693
2022-03-28	18029	758				0.09	1622.61	18703.7	0.9	16226.1	80789.3		99855.8	1		14	10705.7	11292	11292				10705.7		FALSE	0.94808		66505.7	0.94808
2022-03-29	13077	759				0.09	1176.93	17932.3	0.91	11900.1	84273.9		102531	2		14	10416.4	11292	11292				10416.4		FALSE	0.922461		76922.1	0.922461
2022-03-30	12053	760				0.08	964.24	17028.6	0.91	10968.2	86463.6		103904	3		14	10312	11292	11292				10312		FALSE	0.913213		87234.1	0.913213
2022-03-31	11025	761				0.08	882	16136.8	0.92	10143	87600.1		104106	4		14	10227.9	11292	11229.6				10227.9		FALSE	0.905761		97462	0.905761
2022-04-01	9151	762				0.07	640.57	15096.5	0.93	8510.43	86985.6		102412	5		14	9746.86	11292	11217				9746.86		FALSE	0.863165		107209	0.863165
2022-04-02	5165	763				0.07	361.55	13885.5	0.93	4803.45	82728.1		96909.6	6		14	9451	11292	11142.9				9451		FALSE	0.836964		116660	0.836964
2022-04-03	3095	764				0.07	216.65	12655.7	0.93	2878.35	76989		89909.9	7		14	9303.29	11292	10918.6				9303.29		FALSE	0.823883		125963	0.823883
2022-04-04	14662	765				0.06	879.72	12217.2	0.93	13635.7	82605		95206.3	1		15	9150.29	11292	10705.7				9150.29		FALSE	0.810333		135113	0.810333
2022-04-05	11006	766				0.05	550.3	11494.9	0.94	10345.6	84346		96295.1	2		15	9136.57	11292	10416.4				9136.57		FALSE	0.809119		144250	0.809119
2022-04-06	11019	767	0.01			0.05	550.95	10848.4	0.94	10357.9	85917.9		97283.4	3		15	9054.14	11292	10312				9054.14		FALSE	0.801819		153304	0.801819
2022-04-07	9954	768	0.01			0.05	497.7	10216.1	0.95	9456.3	86424.5		97103.8	4		15	8977	11292	10227.9				8977		FALSE	0.794988		162281	0.794988
2022-04-08	9055	769	0.01			0.04	362.2	9514.13	0.95	8602.25	86024.3		96043.9	5		15	8718.43	11292	9746.86				8718.43		FALSE	0.772089		171000	0.772089
2022-04-09	4588	770	0.01			0.05	229.4	8752.48	0.94	4312.72	81376.2		90627.4	6		15	8454.29	11292	9451				8454.29		FALSE	0.748697		179454	0.748697
2022-04-10	2555	771	0.01			0.04	102.2	7942.97	0.95	2427.25	75326.8		83742.1	7		15	8133.57	11292	9303.29				8133.57		FALSE	0.720295		187587	0.720295
2022-04-11	12852	772	0.01			0.04	514.08	7629.67	0.95	12209.4	79689.7		87871.1	1		16	7881.29	11292	9150.29				7881.29		FALSE	0.697953		195469	0.697953
2022-04-12	9157	773	0.01			0.04	366.28	7201.19	0.95	8699.15	80087.9		87874.9	2		16	7647.14	11292	9136.57				7647.14		FALSE	0.677218		203116	0.677218
2022-04-13	8774	774	0.01			0.04	350.96	6802.04	0.96	8423.04	80168.6		87495.3	3		16	7536.86	11292	9054.14				7536.86		FALSE	0.667451		210653	0.667451
2022-04-14	8188	775	0.01			0.03	245.64	6339.14	0.96	7860.48	79678.2		86569.3	4		16	7510.71	11229.6	8977				7510.71		FALSE	0.665136		218163	0.665136
2022-04-15	7416	776	0.01			0.03	222.48	5901.29	0.96	7119.36	78497.8		84967.7	5		16	6111.43	11217	8718.43				6111.43		FALSE	0.541218		224275	0.541218
2022-04-16	3816	777	0.01			0.03	114.48	5401.06	0.96	3663.36	73984.4		79933	6		16	6463.71	11142.9	8454.29				6111.43		FALSE	0.572415		230739	0.572415
2022-04-17	2372	778	0.01			0.03	71.16	4909.61	0.96	2277.12	68554.9		73978.7	7		16	6364.29	10918.6	8133.57				6111.43		FALSE	0.56361		237103	0.56361
2022-04-18	3057	779	0.01			0.03	91.71	4489.91	0.96	2934.72	64348.5		69329.7	1	9	17	6176.86	10705.7	7881.29				6111.43		FALSE	0.547012		243280	0.547012
2022-04-19	11623	780	0.01			0.02	232.46	4254.68	0.97	11274.3	68919.9		73730.9	2		17	5984.29	10416.4	7647.14				5984.29		FALSE	0.529958		249264	0.529958
2022-04-20	8078	781	0.01			0.02	161.56	3973.04	0.97	7835.66	69576.5		74128.6	3		17	5854	10312	7536.86				5854		FALSE	0.51842		255118	0.51842
2022-04-21	6876	782	0.01			0.02	137.52	3696.71	0.97	6669.72	68998.7		73283	4		17	5744.71	10227.9	7510.71				5744.71		FALSE	0.508742		260863	0.508742
2022-04-22	6068	783	0			0.02	121.36	3433	0.98	5946.64	67758		71717.4	5		17	6515.86	9746.86	6515.86	TRUE	0.0661758	-0.252634	5744.71		TRUE	0.577033		267379	0.577033
2022-04-23	2904	784	0			0.02	58.08	3133.48	0.98	2845.92	63545.9		67150.9	6		17	5714.57	9451	6515.86				5714.57		FALSE	0.506073		273093	0.506073
2022-04-24	1607	785	0			0.02	32.14	2839.21	0.98	1574.86	58501.4		61763	7		17	5325.29	9303.29	6515.86				5325.29		FALSE	0.471598		278418	0.471598
2022-04-25	8455	786	0.01			0.01	84.55	2628.02	0.98	8285.9	60693.5		63784.4	1		18	5036.86	9150.29	6515.86				5036.86		FALSE	0.446055		283455	0.446055
2022-04-26	6014	787	0.01			0.01	60.14	2414.41	0.98	5893.72	60265		63154.3	2		18	4793.43	9136.57	6515.86				4793.43		FALSE	0.424498		288249	0.424498
2022-04-27	5353	788				0.01	53.53	2216.44	0.98	5245.94	59233.4		61928.8	3		18	4722.29	9054.14	6515.86				4722.29		FALSE	0.418197		292971	0.418197
2022-04-28	4857	789				0.01	48.57	2034.13	0.98	4759.86	57823.1		60334.9	4		18	4666.43	8977	6515.86				4666.43		FALSE	0.413251		297637	0.413251
2022-04-29	4364	790				0.01	43.64	1865.88	0.98	4276.72	56076.7		58414.1	5		18	4490.14	8718.43	6515.86				4490.14		FALSE	0.397639		302128	0.397639
2022-04-30	2406	791	0			0.01	24.06	1695.58	0.98	2357.88	52593.3		54735.3	6		18	4417.14	8454.29	5714.57				4417.14		FALSE	0.391175		306545	0.391175
2022-05-01	1216	792											50249.8	7		18	4395.29	8133.57	5325.29				4395.29		FALSE	0.389239		310940	0.389239
2022-05-02	7221	793											52236.4	1		19	4409.14	7881.29	5036.86				4395.29		FALSE	0.390466		315349	0.390466
2022-05-03	5503	794											52298.2	2		19	4424.29	7647.14	4793.43				4395.29		TRUE	0.391807		319773	0.391807
2022-05-04	5200	795											52050.5	3		19	4399.86	7536.86	4722.29				4395.29		FALSE	0.389644		324173	0.389644
2022-05-05	4954	796											51582.6	4		19	4394.14	7510.71	4666.43				4394.14		FALSE	0.389138		328567	0.389138
2022-05-06	4470	797											50679.5	5		19	4303.14	6515.86	4490.14				4303.14		FALSE	0.381079		332871	0.381079
2022-05-07	2235	798											47635.4	6		19	4216.29	6515.86	4424.29				4216.29		FALSE	0.373387		337087	0.373387
2022-05-08	1176	799											43849.4	7		19	4072.43	6515.86	4424.29				4072.43		FALSE	0.360647		341159	0.360647
2022-05-09	6584	800											45865.8	1		20	3891.29	6515.86	4424.29				3891.29		FALSE	0.344606		345051	0.344606
2022-05-10	4895	801											45983.2	2		20	3712	6515.86	4424.29				3712		FALSE	0.328728		348763	0.328728
2022-05-11	4193	802											45386.3	3		20	3603.71	6515.86	4399.86				3603.71		FALSE	0.319139		352366	0.319139
2022-05-12	3686	803											44344.6	4		20	3541.43	6515.86	4394.14				3541.43		FALSE	0.313623		355908	0.313623
2022-05-13	3215	804											42940.4	5		20	3229.57	6515.86	4303.14				3229.57		FALSE	0.286005		359137	0.286005
2022-05-14	1477	805											39944.5	6		20	2992	5714.57	4216.29				2992		FALSE	0.264966		362129	0.264966
2022-05-15	740	806											36523.6	7		20	2786	5325.29	4072.43				2786		FALSE	0.246723		364915	0.246723
2022-05-16	4401	807											37120.1	1		21	2571.86	5036.86	3891.29				2571.86		FALSE	0.227759		367487	0.227759
2022-05-17	3232	808											36485.5	2		21	2402.14	4793.43	3712				2402.14		FALSE	0.21273		369889	0.21273
2022-05-18	2751	809											35435.9	3		21	2337.57	4722.29	3603.71				2337.57		FALSE	0.207011		372227	0.207011
2022-05-19	2187	810											33931.7	4		21	2302.86	4666.43	3541.43				2302.86		FALSE	0.203937		374530	0.203937
2022-05-20	2027	811											32424.2	5		21	2045.43	4490.14	3229.57				2045.43		FALSE	0.18114		376575	0.18114
2022-05-21	1025	812											30071.7	6		21	1833.43	4424.29	2992				1833.43		FALSE	0.162365		378409	0.162365
2022-05-22	497	813											27436.2	7		21	1667.57	4424.29	2786				1667.57		FALSE	0.147677		380076	0.147677
2022-05-23	2599	814											27177.3	1		22	1416.43	4424.29	2571.86				1416.43		FALSE	0.125436		381493	0.125436
2022-05-24	1748	815											26094.4	2		22	1342.57	4424.29	2402.14				1342.57		FALSE	0.118896		382835	0.118896
2022-05-25	1590	816											24966.2	3		22	1313.71	4399.86	2337.57				1313.71		FALSE	0.11634		384149	0.11634
2022-05-26	429	817											22794.6	4	9	22	1305.14	4394.14	2302.86				1305.14		FALSE	0.115581	End VI	385454	0.164904
2022-05-27	1510	818											21930.2	5		22	1314.86	4303.14	2045.43				1305.14		FALSE	0.116441	Start VII	1314.86	0.166131
2022-05-28	823	819											20468.8	6		22	1339.86	4216.29	1833.43				1305.14		FALSE	0.118655		2654.71	0.16929
2022-05-29	437	820											18773.7	7		22	1383.57	4072.43	1672.43				1305.14		FALSE	0.122527		4038.29	0.174813
2022-05-30	2667	821											19485.1	1		23	1568	3891.29	1772.43				1305.14		FALSE	0.138859		5606.29	0.198116
2022-05-31	1923	822											19378.4	2		23	1577.86	3712	1886.71				1305.14		TRUE	0.139732		7184.14	0.199361
2022-06-01	1896	823											19255.8	3		23	1594.43	3664.71	1924.14				1305.14		TRUE	0.1412		8778.57	0.201455
2022-06-02	1720	824											18970	4		23	1626.14	3849.14	1929.43				1305.14		TRUE	0.144008		10404.7	0.205462
2022-06-03	1579	825											18573	5		23	1361.57	3966.14	2439.57				1305.14		FALSE	0.851261		11766.3	0.172034
2022-06-04	939	826											17577.3	6		23	1575.14	4026.71	2439.57				1305.14		FALSE	1.03127		13341.4	0.199018
2022-06-05	659	827											16405.4	7		23	1672.43	4392.14	2549.29				1305.14		FALSE	1.09959		15013.9	0.21131
2022-06-06	815	828											15511.5	1	9	24	1772.43	4708.71	2647.29				1305.14		FALSE	1.15364		16786.3	0.223945
2022-06-07	3418	829											17313.7	2		24	1886.71	5028.29	2769.71				1305.14		FALSE	1.12752		18673	0.238385
2022-06-08	2577	830											18087.2	3		24	1924.14	5286.86	2834.57				1305.14		FALSE	1.08269		20597.1	0.243114
2022-06-09	2420	831											18623.2	4		24	1929.43	5558.57	2871.86				1305.14		FALSE	1.03672		22526.6	0.243782
2022-06-10	2379	832											19062.3	5		24	2439.57	5693.57	3057				1305.14		FALSE	1.27497		24966.1	0.308238
2022-06-11	1201	833											18277.6	6		24	2438.71	5775.14	3204.86				1305.14		FALSE	1.16256		27404.9	0.30813
2022-06-12	696	834											17069.7	7		24	2549.29	6295.14	3419.29				1305.14		FALSE	1.12341		29954.1	0.3221
2022-06-13	4386	835											19677.6	1		25	2647.29	6744.43	3664.71				1305.14		FALSE	1.06924		32601.4	0.334483
2022-06-14	3412	836											21039.9	2		25	2769.71	7124.29	3849.14				1305.14		FALSE	1.08826		35371.1	0.349951
2022-06-15	3351	837											22199.3	3		25	2834.57	7470.86	3966.14				1305.14		FALSE	1.06746		38205.7	0.358146
2022-06-16	3106	838											22992.9	4		25	2871.86	7719.71	4026.71				1305.14		FALSE	1.04411		41077.6	0.362857
2022-06-17	3236	839											23833.8	5		25	3057	7809.29	4392.14				1305.14		FALSE	1.08198		44134.6	0.38625
2022-06-18	1655	840											23006.1	6		25	3204.86	7840.43	4708.71				1305.14		FALSE	1.09712		47339.4	0.404931
2022-06-19	957	841											21566.7	7		25	3419.29	7914.57	5028.29				1305.14		FALSE	1.12308		50758.7	0.432024
2022-06-20	5682	842											25002.2	1		26	3664.71	7914.57	5286.86				1305.14		FALSE	1.13562		54423.4	0.463034
2022-06-21	4447	843											26844.8	2		26	3849.14	7914.57	5558.57				1305.14		FALSE	1.12232		58272.6	0.486336
2022-06-22	4852	844											28900.5	3		26	3966.14	7914.57	5693.57				1305.14		FALSE	1.08829		62238.7	0.501119
2022-06-23	4824	845											30714	4		26	4026.71	7914.57	5775.14				1305.14		FALSE	1.05228		66265.4	0.508772
2022-06-24	4527	846											32041.7	5		26	4392.14	7914.57	6295.14				1305.14		FALSE	1.11269		70657.6	0.554944
2022-06-25	2474	847											31178	6		26	4708.71	7914.57	6744.43				1305.14		FALSE	1.14058		75366.3	0.594942
2022-06-26	1381	848											29311.3	7		26	5028.29	7914.57	7124.29				1305.14		FALSE	1.1491		80394.6	0.63532
2022-06-27	8240	849											34498.1	1		27	5286.86	7914.57	7470.86				1305.14		FALSE	1.12254		85681.4	0.66799
2022-06-28	6663	850											37567.6	2		27	5558.57	7914.57	7719.71				1305.14		FALSE	1.10995		91240	0.702321
2022-06-29	7089	851											40743.3	3		27	5693.57	7914.57	7809.29				1305.14		FALSE	1.07604		96933.6	0.719378
2022-06-30	6634	852											43133.3	4		27	5775.14	7914.57	7840.43				1305.14		FALSE	1.04755		102709	0.729685
2022-07-01	6429	853											45069.2	5		27	6295.14	7914.57	7914.57				1305.14		FALSE	1.10913		109004	0.795386
2022-07-02	3419	854											43793.6	6		27	6744.43	7914.57	7914.57				1305.14		FALSE	1.13901		115748	0.852153
2022-07-03	1952	855											41183.8	7		27	7124.29	7914.57	7914.57				1305.14		FALSE	1.13597		122873	0.900148
2022-07-04	11880	856											48773.8	1		28	7470.86	7914.57	7914.57				1305.14		FALSE	1.11152		130343	0.943937
2022-07-05	9808	857											53501.3	2		28	7719.71	7914.57	7914.57				1305.14		FALSE	1.08527		138063	0.97538
2022-07-06	9748	858											57676.3	3		28	7809.29	7914.57	7914.57				1305.14		FALSE	1.04988		145872	0.986697
2022-07-07	9060	859											60728.4	4		28	7840.43	7914.57	7914.57				1305.14		TRUE	1.02267		153713	0.990632
2022-07-08	8171	860											62573.5	5		28	7914.57	7914.57	7914.57	TRUE	0.25725	0.801984	1305.14		TRUE	1.01602	Peak VII	161627	1
2022-07-09	4046	861											60101.5	6		28	7831.86	7914.57	7914.57				1372.86		FALSE	0.997084		169459	0.989549
2022-07-10	2170	862											56011	7		28	7650	7914.57	7914.57				1372.86		FALSE	0.972999		177109	0.966572
2022-07-11	12399	863											62575.6	1		29	7367.86	7914.57	7914.57				1372.86		FALSE	0.944741		184477	0.930923
2022-07-12	9229	864											65286.3	2		29	7120.14	7914.57	7914.57				1372.86		FALSE	0.934823		191597	0.899625
2022-07-13	8475	865											66960.7	3		29	6966.71	7914.57	7914.57				1372.86		FALSE	0.944085		198564	0.880239
2022-07-14	7085	866											67070.7	4		29	6864.29	7914.57	7914.57				1372.86		FALSE	0.959829		205428	0.867297
2022-07-15	6437	867											66521.2	5		29	6235.14	7914.57	7914.57				1372.86		FALSE	0.892812		211663	0.787805
2022-07-16	2972	868											62564	6		29	5690.71	7914.57	7831.86				1372.86		FALSE	0.850793		217354	0.719017
2022-07-17	1453	869											57499.9	7		29	5221.14	7914.57	7650				1372.86		FALSE	0.833598		222575	0.659687
2022-07-18	7995	870											59505.4	1		30	4399.57	7914.57	7367.86				1372.86		FALSE	0.769739		226975	0.555882
2022-07-19	5418	871											58725	2		30	4293.14	7914.57	7120.14				1372.86		FALSE	0.841164		231268	0.542435
2022-07-20	5188	872											57795.8	3		30	4206.14	7914.57	6966.71				1372.86		FALSE	0.906897		235474	0.531443
2022-07-21	1334	873											53109.5	4	9	30	4193.71	7914.57	6864.29				1372.86		FALSE	0.975369		239668	0.529873
2022-07-22	5692	874											53269.3	5		30	4079.57	7914.57	6235.14				1372.86		FALSE	0.96421		243747	0.515451
2022-07-23	2363	875											50083.4	6		30	4016.86	7914.57	5690.71				1372.86		FALSE	0.965635		247764	0.507527
2022-07-24	1366	876											46232.5	7		30	3920.14	7914.57	5221.14				1372.86		FALSE	0.956899		251684	0.495307
2022-07-25	7196	877											48612.6	1		31	4282.86	7914.57	4399.57				1372.86		TRUE	1.06924		255967	0.541136
2022-07-26	4979	878											48527.8	2		31	3982.29	7914.57	4293.14				1372.86		FALSE	0.977659		259950	0.503159
2022-07-27	4511	879											47983.9	3		31	3889.86	7914.57	4282.86				1372.86		FALSE	0.957677		263839	0.49148
2022-07-28	3873	880											46858.6	4		31	3843.14	7914.57	4282.86				1372.86		FALSE	0.948534		267683	0.485578
2022-07-29	3588	881											45565.5	5		31	3599.14	7914.57	4282.86				1372.86		FALSE	0.921653		271282	0.454749
2022-07-30	1716	882											42535.2	6		31	3401.57	7831.86	4282.86				1372.86		FALSE	0.900511		274683	0.429786
2022-07-31	1039	883											39143.5	7		31	3213.71	7650	4282.86				1372.86		FALSE	0.889088		277897	0.40605
2022-08-01	5499	884											40565	1		32	3057.71	7367.86	4282.86				1372.86		FALSE	0.898057		280955	0.38634
2022-08-02	3598	885											39937.6	2		32	2911.86	7120.14	3982.29				1372.86		FALSE	0.903088		283867	0.367911
2022-08-03	3196	886											38973.4	3		32	2831.86	6966.71	3889.86				1372.86		FALSE	0.925112		286698	0.357803
2022-08-04	2784	887											37697.7	4		32	2779.86	6864.29	3843.14				1372.86		FALSE	0.947525		289478	0.351233
2022-08-05	2567	888											36337.9	5		32	2523.86	6235.14	3599.14				1372.86		FALSE	0.88831		292002	0.318887
2022-08-06	1157	889											33709.7	6		32	2397.71	5690.71	3401.57				1372.86		FALSE	0.88416		294400	0.302949
2022-08-07	675	890											30873.3	7		32	2289.29	5221.14	3213.71				1372.86		FALSE	0.891764		296689	0.289249
2022-08-08	3697	891											31354.4	1		33	2229.14	4399.57	3057.71				1372.86		FALSE	0.927411		298918	0.28165
2022-08-09	2713	892											30801.3	2		33	2153	4293.14	2911.86				1372.86		FALSE	0.933902		301071	0.27203
2022-08-10	2442	893											30034.9	3		33	2136.86	4282.86	2831.86				1372.86		FALSE	0.960899		303208	0.26999
2022-08-11	2364	894											29270.3	4		33	2132.29	4282.86	2779.86				1372.86		FALSE	0.981264		305340	0.269413
2022-08-12	2037	895											28258.3	5		33	1706.29	4282.86	2523.86				1372.86		FALSE	0.797064		307047	0.215588
2022-08-13	1030	896											26344.8	6		33	1801.57	4282.86	2397.71				1372.86		FALSE	0.90449		308848	0.227627
2022-08-14	662	897											24262.5	7		33	1708.86	4282.86	2289.29				1372.86		FALSE	0.908944		310557	0.215913
2022-08-15	719	898											22454.2	1	9	34	1372.86	4282.86	2229.14				1372.86		FALSE	0.789495		311930	0.433547
2022-08-16	3432	899											23547.2	2		34	1709.43	3982.29	2153				1465.57		FALSE	1.05017		313639	0.539836
2022-08-17	2406	900											23500.4	3		34	1686.86	3889.86	2136.86				1465.57		FALSE	1.05623		315326	0.532708
2022-08-18	1996	901											23048.5	4		34	1662	3843.14	2132.29				1465.57		FALSE	1.04547		316988	0.524858
2022-08-19	1721	902											22368.6	5		34	1949.57	3599.14	1949.57	TRUE	0.142582	-0.227543	1465.57		TRUE	1.15626		318938	0.615673
2022-08-20	872	903											20910.6	6		34	1725.29	3401.57	1949.57				1465.57		FALSE	0.976866		320663	0.544843
2022-08-21	488	904											19220.4	7		34	1638.43	3213.71	1949.57				1465.57		FALSE	0.921008		322302	0.517414
2022-08-22	2732	905											19950.3	1		35	1581.71	3057.71	1949.57				1465.57		FALSE	0.893071		323883	0.499504
2022-08-23	1862	906											19734.2	2		35	1551.43	2911.86	1949.57				1465.57		FALSE	0.941129		325435	0.48994
2022-08-24	1798	907											19476.5	3		35	1530.43	2831.86	1949.57				1465.57		FALSE	0.962217		326965	0.483308
2022-08-25	1599	908											19046.7	4		35	1526.86	2779.86	1949.57				1465.57		FALSE	0.982202		328492	0.48218
2022-08-26	1509	909											18571.7	5		35	1472.86	2523.86	1949.57				1465.57		FALSE	0.958743		329965	0.465127
2022-08-27	725	910											17362.2	6		35	1469.14	2397.71	1725.29				1465.57		FALSE	0.972912		331434	0.463954
2022-08-28	463	911											16016.6	7		35	1465.57	2289.29	1638.43				1465.57		FALSE	0.983857		332900	0.462826
2022-08-29	2354	912											16702.2	1		36	1472.29	2229.14	1605.43				1472.29		FALSE	1.00211		334372	0.464946
2022-08-30	1836	913											16798.4	2		36	1488.71	2153	1611.29				1488.71		FALSE	1.01342		335861	0.470134
2022-08-31	1773	914											16821.6	3		36	1495.71	2164.71	1615.43				1491.86		FALSE	1.01368		337356	0.472345
2022-09-01	1646	915											16715.4	4		36	1491.86	2243.86	1619.86				1491.86		FALSE	1.00423	End VII	338848	0.471127
2022-09-02	1624	916											16598.2	5		36	1549	2288.71	1666.86				1549		FALSE	1.03814	Start VIII	1549	0.489173
2022-09-03	774	917											15643.2	6		36	1564.43	2309.43	1737.86				1564.43		FALSE	1.03454		3113.43	0.494045
2022-09-04	436	918											14449.7	7		36	1576.86	2474.57	1790.29				1576.86		FALSE	1.0272		4690.29	0.49797
2022-09-05	2754	919											15698.6	1		37	1605.43	2581.86	1818.29				1605.43		FALSE	1.02686		6295.71	0.506993
2022-09-06	1944	920											16007.3	2		37	1611.29	2675	1851.43				1611.29		FALSE	1.01836		7907	0.508842
2022-09-07	1860	921											16199.9	3		37	1615.43	2773.14	1865.57				1615.43		FALSE	1.011		9522.43	0.510151
2022-09-08	1846	922											16358.4	4		37	1619.86	2840.86	1871.29				1619.86		FALSE	1.00568		11142.3	0.511549
2022-09-09	1665	923											16319.4	5		37	1666.86	2871.14	1950.71				1666.86		FALSE	1.03178		12809.1	0.526392
2022-09-10	803	924											15422.5	6		37	1737.86	2887.14	1996.71				1737.86		FALSE	1.06353		14547	0.548813
2022-09-11	467	925											14283	7		37	1790.29	2959.57	2073				1790.29		FALSE	1.06892		16337.3	0.56537
2022-09-12	3083	926											15878.2	1		38	1818.29	3068.29	2164.71				1818.29		FALSE	1.05002		18155.6	0.574213
2022-09-13	2441	927											16665.2	2		38	1851.43	3140.71	2243.86				1851.43		FALSE	1.03888		20007	0.584679
2022-09-14	2227	928											17156.3	3		38	1865.57	3144.71	2288.71				1865.57		FALSE	1.02504		21872.6	0.589146
2022-09-15	2042	929											17411.2	4		38	1871.29	3166.57	2309.43				1871.29		FALSE	1.01419		23743.9	0.59095
2022-09-16	1897	930											17494.5	5		38	1950.71	3166.57	2474.57				1950.71		FALSE	1.04722		25694.6	0.616034
2022-09-17	902	931											16574.2	6		38	1996.71	3166.57	2581.86				1996.71		FALSE	1.0532		27691.3	0.63056
2022-09-18	507	932											15354.7	7		38	2073	3166.57	2675				2073		FALSE	1.06879		29764.3	0.654651
2022-09-19	3639	933											17394.3	1		39	2164.71	3166.57	2773.14				2164.71		FALSE	1.07868		31929	0.683615
2022-09-20	2763	934											18345.4	2		39	2243.86	3166.57	2840.86				2243.86		FALSE	1.07974		34172.9	0.708608
2022-09-21	2761	935											19195.4	3		39	2288.71	3166.57	2871.14				2288.71		FALSE	1.05933		36461.6	0.722774
2022-09-22	2684	936											19879.9	4		39	2309.43	3166.57	2887.14				2309.43		FALSE	1.03449		38771	0.729315
2022-09-23	2451	937											20260.1	5		39	2474.57	3166.57	2959.57				2474.57		FALSE	1.08502		41245.6	0.781467
2022-09-24	1216	938											19365.7	6		39	2581.86	3166.57	3068.29				2581.86		FALSE	1.09513		43827.4	0.815348
2022-09-25	652	939											18000.5	7		39	2675	3166.57	3140.71				2675		FALSE	1.08949		46502.4	0.844762
2022-09-26	4795	940											20920.4	1		40	2773.14	3166.57	3144.71				2773.14		FALSE	1.07605		49275.6	0.875756
2022-09-27	3514	941											22255.2	2		40	2840.86	3166.57	3166.57				2840.86		FALSE	1.06134		52116.4	0.89714
2022-09-28	3413	942											23350	3		40	2871.14	3166.57	3166.57				2871.14		FALSE	1.03914		54987.6	0.906704
2022-09-29	3371	943											24288.7	4		40	2887.14	3166.57	3166.57				2887.14		FALSE	1.02078		57874.7	0.911757
2022-09-30	2925	944											24683.7	5		40	2959.57	3166.57	3166.57				2959.57		FALSE	1.03251		60834.3	0.93463
2022-10-01	1428	945											23540.5	6		40	3068.29	3166.57	3166.57				3068.29		FALSE	1.05586		63902.6	0.968961
2022-10-02	764	946											21852.4	7		40	3140.71	3166.57	3166.57				3140.71		FALSE	1.05689		67043.3	0.991834
2022-10-03	5302	947											24878.1	1		41	3144.71	3166.57	3166.57				3144.71		FALSE	1.02897		70188	0.993098
2022-10-04	4275	948											26561.6	2		41	3166.57	3166.57	3166.57	TRUE	0.114654	0.411218	3166.57		TRUE	1.01561	Peak VIII	73354.6	1
2022-10-05	3920	949											27714.8	3		41	3165.86	3166.57	3166.57				617.143		TRUE	1.00482		76520.4	0.999774
2022-10-06	3399	950											28226.9	4		41	3157.29	3166.57	3166.57				617.143		FALSE	0.999442		79677.7	0.997068
2022-10-07	3078	951											28364.6	5		41	3103.43	3166.57	3166.57				617.143		FALSE	0.981092		82781.1	0.98006
2022-10-08	1423	952											26833	6		41	3001.86	3166.57	3166.57				617.143		FALSE	0.955339		85783	0.947983
2022-10-09	704	953											24741.9	7		41	2874.57	3166.57	3166.57				617.143		FALSE	0.931028		88657.6	0.907787
2022-10-10	4925	954											27089.6	1		42	2809.43	3166.57	3166.57				617.143		FALSE	0.938577		91467	0.887215
2022-10-11	3564	955											27831.8	2		42	2754.86	3166.57	3166.57				617.143		FALSE	0.951498		94221.9	0.869981
2022-10-12	3029	956											27961.7	3		42	2704.29	3166.57	3165.86				617.143		FALSE	0.961369		96926.1	0.854011
2022-10-13	2943	957											27992	4		42	2683	3166.57	3157.29				617.143		FALSE	0.973445		99609.1	0.847289
2022-10-14	2696	958											27772.2	5		42	2531.43	3166.57	3103.43				617.143		FALSE	0.932713		102141	0.799423
2022-10-15	1069	959											25948.3	6		42	2370.43	3166.57	3001.86				617.143		FALSE	0.898035		104511	0.748579
2022-10-16	555	960											23800.4	7		42	2230.29	3166.57	2874.57				617.143		FALSE	0.882134		106741	0.704322
2022-10-17	3864	961											25185.2	1		43	2063.86	3166.57	2809.43				617.143		FALSE	0.868122		108805	0.651764
2022-10-18	2437	962											24998.8	2		43	1905.14	3166.57	2754.86				617.143		FALSE	0.857584		110710	0.601642
2022-10-19	2048	963											24442.7	3		43	1853.71	3166.57	2704.29				617.143		FALSE	0.897062		112564	0.585401
2022-10-20	1778	964											23674.6	4		43	1830.57	3166.57	2683				617.143		FALSE	0.943154		114395	0.578093
2022-10-21	1585	965											22793.6	5		43	1600.71	3166.57	2531.43				617.143		FALSE	0.859147		115995	0.505504
2022-10-22	709	966											21128.2	6		43	1465.43	3166.57	2370.43				617.143		FALSE	0.831842		117461	0.462781
2022-10-23	393	967											19320.4	7		43	1365.14	3166.57	2230.29				617.143		FALSE	0.836363		118826	0.431111
2022-10-24	2255	968											19562.9	1		44	1274.57	3166.57	2063.86				617.143		FALSE	0.86289		120100	0.402508
2022-10-25	1490	969											19015.1	2		44	1179.57	3166.57	1905.14				617.143		FALSE	0.86202		121280	0.372507
2022-10-26	1346	970											18380.4	3		44	1137.29	3165.86	1853.71				617.143		FALSE	0.893323		122417	0.359154
2022-10-27	1144	971											17609.8	4		44	1113.14	3157.29	1830.57				617.143		FALSE	0.929833		123530	0.351529
2022-10-28	920	972											16695.4	5		44	932.286	3103.43	1600.71				617.143		FALSE	0.81541		124463	0.294415
2022-10-29	413	973											15369.3	6		44	749.714	3001.86	1465.43				617.143		FALSE	0.706674		125212	0.236759
2022-10-30	224	974											13992.4	7		44	717.429	2874.57	1365.14				617.143		FALSE	0.770009		125930	0.226563
2022-10-31	989	975											13523.8	1		45	669.571	2809.43	1274.57				617.143		FALSE	0.837164		126599	0.21145
2022-11-01	212	976											12327.1	2		45	653.714	2754.86	1179.57				617.143		FALSE	0.917831		127253	0.206442
2022-11-02	1120	977											12163.1	3		45	646.714	2704.29	1137.29				617.143		FALSE	0.950718		127900	0.204232
2022-11-03	809	978											11705.1	4		45	653.714	2683	1113.14				617.143		FALSE	0.995504		128554	0.206442
2022-11-04	809	979											11294.8	5		45	701.143	2531.43	932.286				617.143		FALSE	1.07639		129255	0.22142
2022-11-05	364	980											10482.3	6		45	800.571	2370.43	800.571	TRUE	0.0678354	-0.453695	617.143		FALSE	1.19991		130055	0.25282
2022-11-06	273	981											9663.38	7		45	755.143	2230.29	800.571				617.143		FALSE	1.05103		130810	0.238473
2022-11-07	1321	982											9977.79	1		46	741.571	2063.86	800.571				617.143		FALSE	0.985758		131552	0.234187
2022-11-08	908	983											9846.44	2		46	653.857	1905.14	800.571				617.143		FALSE	0.853865		132206	0.206487
2022-11-09	802	984											9622.78	3		46	651.429	1853.71	800.571				617.143		FALSE	0.908729		132857	0.20572
2022-11-10	714	985											9334.41	4		46	641.143	1830.57	800.571				617.143		FALSE	0.939698		133498	0.202472
2022-11-11	195	986											8557.09	5	9	46	617.143	1600.71	800.571				617.143		FALSE	0.951193		134116	0.420274
2022-11-12	347	987											8012.73	6		46	619.429	1465.43	827.571				619.429		FALSE	0.97307	End VIII	134735	0.421831
2022-11-13	201	988											7379.08	7		46	634.571	1365.14	867.429				634.571		FALSE	1.01385	Start IX	634.571	0.432143
2022-11-14	1153	989											7763.43	1		47	655.286	1274.57	910.429				655.286		FALSE	1.05062		1289.86	0.44625
2022-11-15	924	990											7878.75	2		47	747.714	1294.71	944.286				747.714		FALSE	1.17486		2037.57	0.509194
2022-11-16	908	991											7966.05	3		47	753	1336.86	961.143				753		FALSE	1.10867		2790.57	0.512793
2022-11-17	859	992											7995.26	4		47	755.571	1387.14	969.714				755.571		FALSE	1.05135		3546.14	0.514544
2022-11-18	842	993											8004.43	5		47	796.143	1405.29	1045.29				796.143		FALSE	1.05857		4342.29	0.542173
2022-11-19	384	994											7554.64	6		47	827.571	1421.71	1088.14				827.571		FALSE	1.07723		5169.86	0.563576
2022-11-20	219	995											6986.7	7		47	867.429	1461	1121.71				867.429		FALSE	1.09373		6037.29	0.590719
2022-11-21	1437	996											7695.93	1		48	910.429	1461	1144				910.429		FALSE	1.0964		6947.71	0.620002
2022-11-22	1144	997											8038.27	2		48	944.286	1468.43	1163.43				944.286		FALSE	1.08729		7892	0.643059
2022-11-23	1187	998											8387.96	3		48	961.143	1468.43	1170.29				961.143		FALSE	1.05925		8853.14	0.654538
2022-11-24	1160	999											8674.22	4		48	969.714	1468.43	1175.57				969.714		FALSE	1.03313		9822.86	0.660376
2022-11-25	1079	1000											8849.66	5		48	1045.29	1468.43	1194.57				1045.29		FALSE	1.09068		10868.1	0.71184
2022-11-26	502	1001											8429.83	6		48	1088.14	1468.43	1246				1088.14		FALSE	1.09687		11956.3	0.741025
2022-11-27	279	1002											7830.73	7		48	1121.71	1468.43	1294.71				1121.71		FALSE	1.08443		13078	0.763888
2022-11-28	1966	1003											8981.03	1		49	1144	1468.43	1336.86				1144		FALSE	1.05433		14222	0.779064
2022-11-29	1444	1004											9489.52	2		49	1163.43	1468.43	1387.14				1163.43		FALSE	1.04068		15385.4	0.792295
2022-11-30	1422	1005											9923.03	3		49	1170.29	1468.43	1405.29				1170.29		FALSE	1.02383		16555.7	0.796965
2022-12-01	1316	1006											10205.4	4		49	1175.57	1468.43	1421.71				1175.57		FALSE	1.01409		17731.3	0.800564
2022-12-02	1215	1007											10357.3	5		49	1194.57	1468.43	1461				1194.57		FALSE	1.02121		18925.9	0.813503
2022-12-03	550	1008											9828.46	6		49	1246	1468.43	1461				1246		FALSE	1.0558		20171.9	0.848526
2022-12-04	316	1009											9120.67	7		49	1294.71	1468.43	1468.43				1294.71		FALSE	1.07411		21466.6	0.881701
2022-12-05	2099	1010											10269.6	1		50	1336.86	1468.43	1468.43				1336.86		FALSE	1.0737		22803.4	0.9104
2022-12-06	1804	1011											11003.9	2		50	1387.14	1468.43	1468.43				1387.14		FALSE	1.0732		24190.6	0.944644
2022-12-07	1763	1012											11620.6	3		50	1405.29	1468.43	1468.43				1405.29		FALSE	1.04906		25595.9	0.957
2022-12-08	1611	1013											12021.2	4		50	1421.71	1468.43	1468.43				1421.71		FALSE	1.0329		27017.6	0.968188
2022-12-09	1567	1014											12336	5		50	1461	1468.43	1468.43				1460.71		FALSE	1.04007		28478.6	0.994941
2022-12-10	677	1015											11728	6		50	1460.71	1468.43	1468.43				1460.71		TRUE	1.02195		29939.3	0.994747
2022-12-11	431	1016											10937.3	7		50	1468.43	1468.43	1468.43	TRUE	0.134172	0.309093	1468.43		TRUE	1.01424	Peak IX	31407.7	1
2022-12-12	2374	1017											12172	1		51	1464.71	1468.43	1468.43						TRUE	1.00091		32872.4	0.997471
2022-12-13	1802	1018											12706.1	2		51	1445.71	1468.43	1468.43						FALSE	0.987092		34318.1	0.984532
2022-12-14	1817	1019											13199.6	3		51	1441.43	1468.43	1468.43						FALSE	0.987538		35759.6	0.981613
2022-12-15	1585	1020											13409.6	4		51	1442.86	1468.43	1468.43						FALSE	0.994649		37202.4	0.982586
2022-12-16	1434	1021											13446.8	5		51	1428.43	1468.43	1468.43						FALSE	0.989673		38630.9	0.97276
2022-12-17	647	1022											12693.1	6		51	1422.43	1468.43	1468.43						FALSE	0.989466		40053.3	0.968674
2022-12-18	441	1023											11811.9	7		51	1422.57	1468.43	1468.43						FALSE	0.993945		41475.9	0.968771
2022-12-19	2273	1024											12854.5	1		52	1421.14	1468.43	1464.71						FALSE	0.99766		42897	0.967798
2022-12-20	1760	1025											13275.5	2		52	1407.14	1468.43	1445.71						FALSE	0.989519		44304.1	0.958264
2022-12-21	1818	1026											13710.7	3		52	1393.86	1468.43	1442.86						FALSE	0.983701		45698	0.949217
2022-12-22	1575	1027											13857.5	4		52	1382.29	1468.43	1442.86						FALSE	0.982169		47080.3	0.941337
2022-12-23	1336	1028											13750	5		52	1238.57	1468.43	1428.43						FALSE	0.888229		48318.9	0.843467
2022-12-24	554	1029											12871.7	6		52	1155.43		1422.57						FALSE	0.863395		49474.3	0.786847
2022-12-25	360	1030											11890.9	7	9	52	1045.57		1422.57						FALSE	0.830635		50519.9	0.712034
2022-12-26	1267	1031											11919.3	1		53	966.714		1421.14						FALSE	0.84317		51486.6	0.658333
2022-12-27	1178	1032											11855.7	2		53	910.429		1407.14						FALSE	0.862226		52397	0.620002
2022-12-28	1049	1033											11669.8	3		53	887.714		1393.86						FALSE	0.911188		53284.7	0.604534
2022-12-29	1023	1034											11477.2	4		53	868.286		1382.29						FALSE	0.942131		54153	0.591303
2022-12-30	942	1035											11223.6	5		53	846.143		1238.57						FALSE	0.951996		54999.1	0.576223
2022-12-31	395	1036											10449.5	6		53	797.857		1155.43						FALSE	0.919846		55797	0.543341
2023-01-01	224	1037											9585.03	7	9	1	754.143		1045.57						FALSE	0.900546		56551.1	0.513571
2023-01-02	1112	1038											9698.6	1		2	706		966.714						FALSE	0.883183		57257.1	0.480786
2023-01-03	840	1039											9528.34	2		2	664.286		910.429						FALSE	0.882576		57921.4	0.452379
2023-01-04	743	1040											9278.81	3		2	641.714		887.714						FALSE	0.906193		58563.1	0.437007
2023-01-05	686	1041											8998.27	4		2	633.714		868.286						FALSE	0.944902		59196.9	0.431559
2023-01-06	650	1042											8710.96	5		2	590		846.143						FALSE	0.912506		59786.9	0.40179
2023-01-07	237	1043											8040.58	6		2	518.714		797.857						FALSE	0.834201		60305.6	0.353244
2023-01-08	168	1044											7371.02	7		2	413.286		754.143						FALSE	0.711568		60718.9	0.281448
2023-01-09	806	1045											7409.21	1		3	367.833		706						FALSE	0.725033		61086.7	0.250495
2023-01-10	341	1046											6978.43	2		3			664.286						FALSE	0		61086.7	0
2023-01-11	5													3		3			641.714						FALSE	0
[truncated: 3 more columns]

## Sheet: COVID19BE_CASES_AGESEX
	DATE	PROVINCE	REGION	AGEGROUP	SEX	CASES	Yr	NoSem	DayWk
	2020-03-01	Antwerpen	Flanders	40-49	M	1	2020	10	7
	2020-03-01	Brussels	Brussels	10-19	F	1	2020	10	7
	2020-03-01	Brussels	Brussels	10-19	M	1	2020	10	7
	2020-03-01	Brussels	Brussels	20-29	M	1	2020	10	7
	2020-03-01	Brussels	Brussels	30-39	F	1	2020	10	7
	2020-03-01	Brussels	Brussels	40-49	F	1	2020	10	7
	2020-03-01	Brussels	Brussels	50-59	M	1	2020	10	7
	2020-03-01	Limburg	Flanders	70-79	M	1	2020	10	7
	2020-03-01	LiÃ¨ge	Wallonia	40-49	M	3	2020	10	7
	2020-03-01	OostVlaanderen	Flanders	50-59	F	1	2020	10	7
	2020-03-01	VlaamsBrabant	Flanders	10-19	F	2	2020	10	7
	2020-03-01	VlaamsBrabant	Flanders	10-19	M	1	2020	10	7
	2020-03-01	VlaamsBrabant	Flanders	40-49	F	1	2020	10	7
	2020-03-01	VlaamsBrabant	Flanders	40-49	M	1	2020	10	7
	2020-03-01	VlaamsBrabant	Flanders	50-59	M	1	2020	10	7
	2020-03-01	VlaamsBrabant	Flanders	60-69	M	1	2020	10	7
	2020-03-02	Antwerpen	Flanders	40-49	M	1	2020	10	1
	2020-03-02	BrabantWallon	Wallonia	10-19	F	1	2020	10	1
	2020-03-02	BrabantWallon	Wallonia	10-19	M	1	2020	10	1
	2020-03-02	Brussels	Brussels	10-19	F	1	2020	10	1
	2020-03-02	Brussels	Brussels	40-49	M	1	2020	10	1
	2020-03-02	Brussels	Brussels	50-59	F	1	2020	10	1
	2020-03-02	Brussels	Brussels	70-79	M	1	2020	10	1
	2020-03-02	LiÃ¨ge	Wallonia	60-69	F	1	2020	10	1
	2020-03-02	OostVlaanderen	Flanders	20-29	M	1	2020	10	1
	2020-03-02	VlaamsBrabant	Flanders	10-19	M	2	2020	10	1
	2020-03-02	VlaamsBrabant	Flanders	40-49	F	3	2020	10	1
	2020-03-02	VlaamsBrabant	Flanders	40-49	M	1	2020	10	1
	2020-03-02	VlaamsBrabant	Flanders	50-59	M	2	2020	10	1
	2020-03-02	WestVlaanderen	Flanders	50-59	M	1	2020	10	1
	2020-03-02	WestVlaanderen	Flanders	60-69	F	1	2020	10	1
	2020-03-03	Antwerpen	Flanders	30-39	F	1	2020	10	2
	2020-03-03	Antwerpen	Flanders	40-49	F	1	2020	10	2
	2020-03-03	Antwerpen	Flanders	40-49	M	1	2020	10	2
	2020-03-03	Antwerpen	Flanders	50-59	F	1	2020	10	2
	2020-03-03	Antwerpen	Flanders	70-79	M	1	2020	10	2
	2020-03-03	BrabantWallon	Wallonia	20-29	M	1	2020	10	2
	2020-03-03	BrabantWallon	Wallonia	40-49	F	1	2020	10	2
	2020-03-03	BrabantWallon	Wallonia	60-69	F	1	2020	10	2
	2020-03-03	Brussels	Brussels	10-19	M	1	2020	10	2
	2020-03-03	Brussels	Brussels	70-79	F	1	2020	10	2
	2020-03-03	Hainaut	Wallonia	50-59	M	1	2020	10	2
	2020-03-03	Limburg	Flanders	0-9	F	1	2020	10	2
	2020-03-03	Limburg	Flanders	20-29	M	1	2020	10	2
	2020-03-03	Limburg	Flanders	40-49	F	1	2020	10	2
	2020-03-03	LiÃ¨ge	Wallonia	10-19	F	2	2020	10	2
	2020-03-03	LiÃ¨ge	Wallonia	10-19	M	1	2020	10	2
	2020-03-03	LiÃ¨ge	Wallonia	20-29	M	1	2020	10	2
	2020-03-03	LiÃ¨ge	Wallonia	40-49	F	1	2020	10	2
	2020-03-03	LiÃ¨ge	Wallonia	40-49	M	1	2020	10	2
	2020-03-03	Namur	Wallonia	40-49	F	1	2020	10	2
	2020-03-03	OostVlaanderen	Flanders	20-29	M	1	2020	10	2
	2020-03-03	OostVlaanderen	Flanders	70-79	F	1	2020	10	2
	2020-03-03	OostVlaanderen	Flanders	70-79	M	1	2020	10	2
	2020-03-03	VlaamsBrabant	Flanders	30-39	F	1	2020	10	2
	2020-03-03	VlaamsBrabant	Flanders	40-49	F	1	2020	10	2
	2020-03-03	VlaamsBrabant	Flanders	40-49	M	1	2020	10	2
	2020-03-03	VlaamsBrabant	Flanders	50-59	F	1	2020	10	2
	2020-03-03	VlaamsBrabant	Flanders	50-59	M	1	2020	10	2
	2020-03-03	VlaamsBrabant	Flanders	70-79	M	1	2020	10	2
	2020-03-03	WestVlaanderen	Flanders	20-29	F	1	2020	10	2
	2020-03-03	WestVlaanderen	Flanders	30-39	F	2	2020	10	2
	2020-03-03	WestVlaanderen	Flanders	30-39	M	1	2020	10	2
	2020-03-04	Antwerpen	Flanders	0-9	M	1	2020	10	3
	2020-03-04	Antwerpen	Flanders	20-29	M	1	2020	10	3
	2020-03-04	Antwerpen	Flanders	30-39	M	1	2020	10	3
	2020-03-04	Antwerpen	Flanders	40-49	M	1	2020	10	3
	2020-03-04	Antwerpen	Flanders	50-59	F	1	2020	10	3
	2020-03-04	Antwerpen	Flanders	50-59	M	1	2020	10	3
	2020-03-04	BrabantWallon	Wallonia	70-79	F	1	2020	10	3
	2020-03-04	Brussels	Brussels	40-49	F	1	2020	10	3
	2020-03-04	Brussels	Brussels	40-49	M	1	2020	10	3
	2020-03-04	Brussels	Brussels	50-59	F	1	2020	10	3
	2020-03-04	Brussels	Brussels	70-79	F	1	2020	10	3
	2020-03-04	Brussels	Brussels	90+	F	1	2020	10	3
	2020-03-04	Hainaut	Wallonia	10-19	F	2	2020	10	3
	2020-03-04	Hainaut	Wallonia	10-19	M	2	2020	10	3
	2020-03-04	Hainaut	Wallonia	30-39	M	1	2020	10	3
	2020-03-04	Hainaut	Wallonia	60-69	F	1	2020	10	3
	2020-03-04	Limburg	Flanders	0-9	M	1	2020	10	3
	2020-03-04	Limburg	Flanders	10-19	M	1	2020	10	3
	2020-03-04	Limburg	Flanders	20-29	F	1	2020	10	3
	2020-03-04	Limburg	Flanders	30-39	F	1	2020	10	3
	2020-03-04	Limburg	Flanders	30-39	M	1	2020	10	3
	2020-03-04	Limburg	Flanders	40-49	F	1	2020	10	3
	2020-03-04	Limburg	Flanders	50-59	M	1	2020	10	3
	2020-03-04	Limburg	Flanders	60-69	M	1	2020	10	3
	2020-03-04	LiÃ¨ge	Wallonia	30-39	F	1	2020	10	3
	2020-03-04	LiÃ¨ge	Wallonia	40-49	F	1	2020	10	3
	2020-03-04	LiÃ¨ge	Wallonia	40-49	M	1	2020	10	3
	2020-03-04	LiÃ¨ge	Wallonia	60-69	M	1	2020	10	3
	2020-03-04	LiÃ¨ge	Wallonia	80-89	F	1	2020	10	3
	2020-03-04	Namur	Wallonia	10-19	M	1	2020	10	3
	2020-03-04	OostVlaanderen	Flanders	20-29	F	1	2020	10	3
	2020-03-04	OostVlaanderen	Flanders	20-29	M	1	2020	10	3
	2020-03-04	OostVlaanderen	Flanders	60-69	F	1	2020	10	3
	2020-03-04	VlaamsBrabant	Flanders	10-19	F	2	2020	10	3
	2020-03-04	VlaamsBrabant	Flanders	10-19	M	1	2020	10	3
	2020-03-04	VlaamsBrabant	Flanders	20-29	F	1	2020	10	3
	2020-03-04	VlaamsBrabant	Flanders	40-49	M	2	2020	10	3
	2020-03-04	VlaamsBrabant	Flanders	50-59	F	2	2020	10	3
	2020-03-04	VlaamsBrabant	Flanders	60-69	F	1	2020	10	3
	2020-03-04	VlaamsBrabant	Flanders	60-69	M	1	2020	10	3
	2020-03-04	VlaamsBrabant	Flanders	NA	M	1	2020	10	3
	2020-03-04	WestVlaanderen	Flanders	60-69	M	1	2020	10	3
	2020-03-04	NA	NA	0-9	F	1	2020	10	3
	2020-03-04	NA	NA	10-19	F	1	2020	10	3
	2020-03-04	NA	NA	10-19	M	2	2020	10	3
	2020-03-04	NA	NA	20-29	F	1	2020	10	3
	2020-03-04	NA	NA	40-49	M	1	2020	10	3
	2020-03-05	Antwerpen	Flanders	0-9	F	1	2020	10	4
	2020-03-05	Antwerpen	Flanders	10-19	F	1	2020	10	4
	2020-03-05	Antwerpen	Flanders	20-29	F	1	2020	10	4
	2020-03-05	Antwerpen	Flanders	20-29	M	1	2020	10	4
	2020-03-05	Antwerpen	Flanders	30-39	F	1	2020	10	4
	2020-03-05	Antwerpen	Flanders	50-59	F	1	2020	10	4
	2020-03-05	Antwerpen	Flanders	50-59	M	4	2020	10	4
	2020-03-05	Antwerpen	Flanders	70-79	M	1	2020	10	4
	2020-03-05	BrabantWallon	Wallonia	40-49	F	1	2020	10	4
	2020-03-05	BrabantWallon	Wallonia	50-59	F	1	2020	10	4
	2020-03-05	BrabantWallon	Wallonia	60-69	M	1	2020	10	4
	2020-03-05	Brussels	Brussels	20-29	M	1	2020	10	4
	2020-03-05	Brussels	Brussels	40-49	M	1	2020	10	4
	2020-03-05	Hainaut	Wallonia	10-19	F	1	2020	10	4
	2020-03-05	Hainaut	Wallonia	30-39	M	1	2020	10	4
	2020-03-05	Hainaut	Wallonia	40-49	F	5	2020	10	4
	2020-03-05	Hainaut	Wallonia	50-59	F	1	2020	10	4
	2020-03-05	Hainaut	Wallonia	50-59	M	2	2020	10	4
	2020-03-05	Limburg	Flanders	0-9	F	1	2020	10	4
	2020-03-05	Limburg	Flanders	10-19	F	1	2020	10	4
	2020-03-05	Limburg	Flanders	30-39	M	1	2020	10	4
	2020-03-05	Limburg	Flanders	40-49	M	3	2020	10	4
	2020-03-05	Limburg	Flanders	50-59	F	1	2020	10	4
	2020-03-05	Limburg	Flanders	50-59	M	1	2020	10	4
	2020-03-05	LiÃ¨ge	Wallonia	0-9	M	1	2020	10	4
	2020-03-05	LiÃ¨ge	Wallonia	30-39	F	3	2020	10	4
	2020-03-05	LiÃ¨ge	Wallonia	30-39	M	1	2020	10	4
	2020-03-05	LiÃ¨ge	Wallonia	50-59	M	1	2020	10	4
	2020-03-05	Namur	Wallonia	60-69	M	1	2020	10	4
	2020-03-05	OostVlaanderen	Flanders	10-19	F	1	2020	10	4
	2020-03-05	OostVlaanderen	Flanders	20-29	F	1	2020	10	4
	2020-03-05	OostVlaanderen	Flanders	30-39	M	1	2020	10	4
	2020-03-05	OostVlaanderen	Flanders	40-49	F	2	2020	10	4
	2020-03-05	OostVlaanderen	Flanders	40-49	M	1	2020	10	4
	2020-03-05	OostVlaanderen	Flanders	50-59	M	2	2020	10	4
	2020-03-05	OostVlaanderen	Flanders	70-79	M	1	2020	10	4
	2020-03-05	VlaamsBrabant	Flanders	10-19	M	1	2020	10	4
	2020-03-05	VlaamsBrabant	Flanders	20-29	F	3	2020	10	4
	2020-03-05	VlaamsBrabant	Flanders	20-29	M	3	2020	10	4
	2020-03-05	VlaamsBrabant	Flanders	30-39	M	1	2020	10	4
	2020-03-05	VlaamsBrabant	Flanders	40-49	F	2	2020	10	4
	2020-03-05	VlaamsBrabant	Flanders	40-49	M	3	2020	10	4
	2020-03-05	VlaamsBrabant	Flanders	50-59	M	3	2020	10	4
	2020-03-05	VlaamsBrabant	Flanders	70-79	M	1	2020	10	4
	2020-03-05	WestVlaanderen	Flanders	20-29	F	4	2020	10	4
	2020-03-05	WestVlaanderen	Flanders	20-29	M	3	2020	10	4
	2020-03-05	WestVlaanderen	Flanders	30-39	F	1	2020	10	4
	2020-03-05	WestVlaanderen	Flanders	50-59	F	2	2020	10	4
	2020-03-05	WestVlaanderen	Flanders	50-59	M	1	2020	10	4
	2020-03-05	WestVlaanderen	Flanders	60-69	F	1	2020	10	4
	2020-03-05	WestVlaanderen	Flanders	60-69	M	2	2020	10	4
	2020-03-06	Antwerpen	Flanders	10-19	F	1	2020	10	5
	2020-03-06	Antwerpen	Flanders	10-19	M	2	2020	10	5
	2020-03-06	Antwerpen	Flanders	20-29	M	1	2020	10	5
	2020-03-06	Antwerpen	Flanders	30-39	F	2	2020	10	5
	2020-03-06	Antwerpen	Flanders	30-39	M	1	2020	10	5
	2020-03-06	Antwerpen	Flanders	40-49	M	2	2020	10	5
	2020-03-06	Antwerpen	Flanders	50-59	F	1	2020	10	5
	2020-03-06	Antwerpen	Flanders	50-59	M	1	2020	10	5
	2020-03-06	BrabantWallon	Wallonia	40-49	M	1	2020	10	5
	2020-03-06	BrabantWallon	Wallonia	50-59	M	2	2020	10	5
	2020-03-06	BrabantWallon	Wallonia	70-79	M	1	2020	10	5
	2020-03-06	Brussels	Brussels	20-29	M	2	2020	10	5
	2020-03-06	Brussels	Brussels	30-39	F	2	2020	10	5
	2020-03-06	Brussels	Brussels	40-49	M	2	2020	10	5
	2020-03-06	Brussels	Brussels	50-59	F	2	2020	10	5
	2020-03-06	Brussels	Brussels	50-59	M	1	2020	10	5
	2020-03-06	Hainaut	Wallonia	10-19	M	1	2020	10	5
	2020-03-06	Hainaut	Wallonia	20-29	F	1	2020	10	5
	2020-03-06	Hainaut	Wallonia	30-39	F	1	2020	10	5
	2020-03-06	Hainaut	Wallonia	50-59	M	1	2020	10	5
	2020-03-06	Limburg	Flanders	20-29	F	2	2020	10	5
	2020-03-06	Limburg	Flanders	30-39	F	1	2020	10	5
	2020-03-06	Limburg	Flanders	30-39	M	2	2020	10	5
	2020-03-06	Limburg	Flanders	40-49	F	4	2020	10	5
	2020-03-06	Limburg	Flanders	40-49	M	5	2020	10	5
	2020-03-06	Limburg	Flanders	60-69	F	1	2020	10	5
	2020-03-06	Limburg	Flanders	60-69	M	1	2020	10	5
	2020-03-06	Limburg	Flanders	80-89	F	1	2020	10	5
	2020-03-06	LiÃ¨ge	Wallonia	20-29	F	1	2020	10	5
	2020-03-06	LiÃ¨ge	Wallonia	20-29	M	1	2020	10	5
	2020-03-06	LiÃ¨ge	Wallonia	30-39	M	1	2020	10	5
	2020-03-06	LiÃ¨ge	Wallonia	40-49	F	1	2020	10	5
	2020-03-06	LiÃ¨ge	Wallonia	40-49	M	3	2020	10	5
	2020-03-06	LiÃ¨ge	Wallonia	50-59	F	1	2020	10	5
	2020-03-06	Luxembourg	Wallonia	70-79	F	1	2020	10	5
	2020-03-06	Namur	Wallonia	50-59	F	1	2020	10	5
	2020-03-06	Namur	Wallonia	50-59	M	2	2020	10	5
	2020-03-06	Namur	Wallonia	60-69	F	1	2020	10	5
	2020-03-06	Namur	Wallonia	90+	F	1	2020	10	5
	2020-03-06	OostVlaanderen	Flanders	0-9	M	1	2020	10	5
	2020-03-06	OostVlaanderen	Flanders	20-29	M	2	2020	10	5
	2020-03-06	OostVlaanderen	Flanders	30-39	M	1	2020	10	5
	2020-03-06	OostVlaanderen	Flanders	40-49	F	2	2020	10	5
	2020-03-06	OostVlaanderen	Flanders	40-49	M	2	2020	10	5
	2020-03-06	OostVlaanderen	Flanders	50-59	F	2	2020	10	5
	2020-03-06	OostVlaanderen	Flanders	50-59	M	3	2020	10	5
	2020-03-06	OostVlaanderen	Flanders	60-69	F	1	2020	10	5
	2020-03-06	OostVlaanderen	Flanders	60-69	M	1	2020	10	5
	2020-03-06	OostVlaanderen	Flanders	70-79	M	1	2020	10	5
	2020-03-06	VlaamsBrabant	Flanders	10-19	F	1	2020	10	5
	2020-03-06	VlaamsBrabant	Flanders	10-19	M	4	2020	10	5
	2020-03-06	VlaamsBrabant	Flanders	40-49	F	3	2020	10	5
	2020-03-06	VlaamsBrabant	Flanders	40-49	M	3	2020	10	5
	2020-03-06	VlaamsBrabant	Flanders	50-59	F	2	2020	10	5
	2020-03-06	VlaamsBrabant	Flanders	70-79	F	2	2020	10	5
	2020-03-06	VlaamsBrabant	Flanders	70-79	M	2	2020	10	5
	2020-03-06	WestVlaanderen	Flanders	0-9	M	1	2020	10	5
	2020-03-06	WestVlaanderen	Flanders	10-19	F	2	2020	10	5
	2020-03-06	WestVlaanderen	Flanders	20-29	M	2	2020	10	5
	2020-03-06	WestVlaanderen	Flanders	30-39	F	1	2020	10	5
	2020-03-06	WestVlaanderen	Flanders	30-39	M	1	2020	10	5
	2020-03-06	WestVlaanderen	Flanders	40-49	F	3	2020	10	5
	2020-03-06	WestVlaanderen	Flanders	40-49	M	1	2020	10	5
	2020-03-06	WestVlaanderen	Flanders	50-59	F	1	2020	10	5
	2020-03-06	WestVlaanderen	Flanders	50-59	M	1	2020	10	5
	2020-03-06	WestVlaanderen	Flanders	60-69	M	1	2020	10	5
	2020-03-06	WestVlaanderen	Flanders	70-79	M	1	2020	10	5
	2020-03-06	WestVlaanderen	Flanders	80-89	F	1	2020	10	5
	2020-03-06	WestVlaanderen	Flanders	80-89	M	1	2020	10	5
	2020-03-06	NA	NA	40-49	F	1	2020	10	5
	2020-03-07	Antwerpen	Flanders	30-39	F	1	2020	10	6
	2020-03-07	Antwerpen	Flanders	40-49	F	1	2020	10	6
	2020-03-07	Antwerpen	Flanders	40-49	M	1	2020	10	6
	2020-03-07	Antwerpen	Flanders	50-59	M	2	2020	10	6
	2020-03-07	Antwerpen	Flanders	60-69	M	1	2020	10	6
	2020-03-07	Antwerpen	Flanders	70-79	M	1	2020	10	6
	2020-03-07	Antwerpen	Flanders	80-89	M	1	2020	10	6
	2020-03-07	BrabantWallon	Wallonia	70-79	M	1	2020	10	6
	2020-03-07	Brussels	Brussels	10-19	F	1	2020	10	6
	2020-03-07	Brussels	Brussels	20-29	F	1	2020	10	6
	2020-03-07	Brussels	Brussels	20-29	M	1	2020	10	6
	2020-03-07	Brussels	Brussels	50-59	F	2	2020	10	6
	2020-03-07	Hainaut	Wallonia	40-49	M	1	2020	10	6
	2020-03-07	Limburg	Flanders	30-39	F	1	2020	10	6
	2020-03-07	Limburg	Flanders	40-49	F	2	2020	10	6
	2020-03-07	LiÃ¨ge	Wallonia	30-39	F	1	2020	10	6
	2020-03-07	LiÃ¨ge	Wallonia	50-59	M	1	2020	10	6
	2020-03-07	LiÃ¨ge	Wallonia	60-69	F	2	2020	10	6
	2020-03-07	OostVlaanderen	Flanders	40-49	F	1	2020	10	6
	2020-03-07	WestVlaanderen	Flanders	10-19	F	1	2020	10	6
	2020-03-07	WestVlaanderen	Flanders	30-39	M	1	2020	10	6
	2020-03-07	WestVlaanderen	Flanders	40-49	F	1	2020	10	6
	2020-03-07	WestVlaanderen	Flanders	50-59	M	1	2020	10	6
	2020-03-08	Antwerpen	Flanders	20-29	F	1	2020	11	7
	2020-03-08	Antwerpen	Flanders	30-39	F	1	2020	11	7
	2020-03-08	Antwerpen	Flanders	50-59	F	3	2020	11	7
	2020-03-08	Antwerpen	Flanders	50-59	M	1	2020	11	7
	2020-03-08	Antwerpen	Flanders	60-69	M	2	2020	11	7
	2020-03-08	Antwerpen	Flanders	80-89	M	1	2020	11	7
	2020-03-08	BrabantWallon	Wallonia	10-19	M	1	2020	11	7
	2020-03-08	Brussels	Brussels	30-39	M	1	2020	11	7
	2020-03-08	Brussels	Brussels	40-49	F	1	2020	11	7
	2020-03-08	Brussels	Brussels	50-59	M	2	2020	11	7
	2020-03-08	Brussels	Brussels	70-79	M	1	2020	11	7
	2020-03-08	Brussels	Brussels	90+	M	1	2020	11	7
	2020-03-08	Hainaut	Wallonia	10-19	F	1	2020	11	7
	2020-03-08	Hainaut	Wallonia	20-29	F	1	2020	11	7
	2020-03-08	Hainaut	Wallonia	30-39	F	1	2020	11	7
	2020-03-08	Hainaut	Wallonia	40-49	F	1	2020	11	7
	2020-03-08	Limburg	Flanders	10-19	F	1	2020	11	7
	2020-03-08	Limburg	Flanders	20-29	M	1	2020	11	7
	2020-03-08	Limburg	Flanders	40-49	F	2	2020	11	7
	2020-03-08	Limburg	Flanders	60-69	F	1	2020	11	7
	2020-03-08	Limburg	Flanders	70-79	F	1	2020	11	7
	2020-03-08	Limburg	Flanders	70-79	M	1	2020	11	7
	2020-03-08	LiÃ¨ge	Wallonia	20-29	F	1	2020	11	7
	2020-03-08	LiÃ¨ge	Wallonia	20-29	M	1	2020	11	7
	2020-03-08	LiÃ¨ge	Wallonia	30-39	M	1	2020	11	7
	2020-03-08	LiÃ¨ge	Wallonia	40-49	F	1	2020	11	7
	2020-03-08	LiÃ¨ge	Wallonia	50-59	F	1	2020	11	7
	2020-03-08	LiÃ¨ge	Wallonia	50-59	M	2	2020	11	7
	2020-03-08	LiÃ¨ge	Wallonia	60-69	F	1	2020	11	7
	2020-03-08	LiÃ¨ge	Wallonia	60-69	M	3	2020	11	7
	2020-03-08	Luxembourg	Wallonia	50-59	M	1	2020	11	7
	2020-03-08	Namur	Wallonia	10-19	M	1	2020	11	7
	2020-03-08	Namur	Wallonia	60-69	M	1	2020	11	7
	2020-03-08	OostVlaanderen	Flanders	20-29	F	1	2020	11	7
	2020-03-08	OostVlaanderen	Flanders	40-49	M	1	2020	11	7
	2020-03-08	OostVlaanderen	Flanders	50-59	F	1	2020	11	7
	2020-03-08	OostVlaanderen	Flanders	50-59	M	2	2020	11	7
	2020-03-08	VlaamsBrabant	Flanders	10-19	M	1	2020	11	7
	2020-03-08	VlaamsBrabant	Flanders	30-39	F	2	2020	11	7
	2020-03-08	VlaamsBrabant	Flanders	40-49	F	2	2020	11	7
	2020-03-08	VlaamsBrabant	Flanders	50-59	M	1	2020	11	7
	2020-03-08	WestVlaanderen	Flanders	30-39	M	1	2020	11	7
	2020-03-08	WestVlaanderen	Flanders	40-49	F	2	2020	11	7
	2020-03-08	WestVlaanderen	Flanders	50-59	M	2	2020	11	7
	2020-03-08	WestVlaanderen	Flanders	60-69	M	1	2020	11	7
	2020-03-08	WestVlaanderen	Flanders	70-79	F	2	2020	11	7
	2020-03-08	WestVlaanderen	Flanders	80-89	F	1	2020	11	7
	2020-03-08	WestVlaanderen	Flanders	80-89	M	1	2020	11	7
	2020-03-08	WestVlaanderen	Flanders	NA	NA	1	2020	11	7
	2020-03-08	NA	NA	70-79	M	1	2020	11	7
	2020-03-09	Antwerpen	Flanders	40-49	F	2	2020	11	1
	2020-03-09	Antwerpen	Flanders	40-49	M	1	2020	11	1
	2020-03-09	Antwerpen	Flanders	50-59	F	1	2020	11	1
	2020-03-09	Antwerpen	Flanders	60-69	F	1	2020	11	1
	2020-03-09	Antwerpen	Flanders	60-69	M	1	2020	11	1
	2020-03-09	Antwerpen	Flanders	70-79	M	1	2020	11	1
	2020-03-09	Antwerpen	Flanders	80-89	M	1	2020	11	1
	2020-03-09	BrabantWallon	Wallonia	20-29	M	2	2020	11	1
	2020-03-09	BrabantWallon	Wallonia	40-49	F	2	2020	11	1
	2020-03-09	BrabantWallon	Wallonia	40-49	M	1	2020	11	1
	2020-03-09	Brussels	Brussels	30-39	F	1	2020	11	1
	2020-03-09	Brussels	Brussels	40-49	F	2	2020	11	1
	2020-03-09	Brussels	Brussels	50-59	F	2	2020	11	1
	2020-03-09	Brussels	Brussels	50-59	M	1	2020	11	1
	2020-03-09	Brussels	Brussels	60-69	M	2	2020	11	1
	2020-03-09	Brussels	Brussels	70-79	M	1	2020	11	1
	2020-03-09	Brussels	Brussels	80-89	F	1	2020	11	1
	2020-03-09	Brussels	Brussels	80-89	M	1	2020	11	1
	2020-03-09	Brussels	Brussels	NA	F	1	2020	11	1
	2020-03-09	Hainaut	Wallonia	0-9	F	1	2020	11	1
	2020-03-09	Hainaut	Wallonia	10-19	F	1	2020	11	1
	2020-03-09	Hainaut	Wallonia	20-29	F	1	2020	11	1
	2020-03-09	Hainaut	Wallonia	30-39	M	3	2020	11	1
	2020-03-09	Hainaut	Wallonia	40-49	F	2	2020	11	1
	2020-03-09	Hainaut	Wallonia	40-49	M	1	2020	11	1
	2020-03-09	Hainaut	Wallonia	50-59	F	2	2020	11	1
	2020-03-09	Hainaut	Wallonia	60-69	F	1	2020	11	1
	2020-03-09	Limburg	Flanders	0-9	F	1	2020	11	1
	2020-03-09	Limburg	Flanders	10-19	F	1	2020	11	1
	2020-03-09	Limburg	Flanders	30-39	M	1	2020	11	1
	2020-03-09	Limburg	Flanders	40-49	F	1	2020	11	1
	2020-03-09	Limburg	Flanders	40-49	M	1	2020	11	1
	2020-03-09	Limburg	Flanders	60-69	M	1	2020	11	1
	2020-03-09	LiÃ¨ge	Wallonia	20-29	F	2	2020	11	1
	2020-03-09	LiÃ¨ge	Wallonia	20-29	M	1	2020	11	1
	2020-03-09	LiÃ¨ge	Wallonia	40-49	F	5	2020	11	1
	2020-03-09	LiÃ¨ge	Wallonia	40-49	M	7	2020	11	1
	2020-03-09	LiÃ¨ge	Wallonia	50-59	F	2	2020	11	1
	2020-03-09	LiÃ¨ge	Wallonia	50-59	M	1	2020	11	1
	2020-03-09	LiÃ¨ge	Wallonia	60-69	M	2	2020	11	1
	2020-03-09	LiÃ¨ge	Wallonia	80-89	F	2	2020	11	1
	2020-03-09	Namur	Wallonia	40-49	F	1	2020	11	1
	2020-03-09	Namur	Wallonia	50-59	M	2	2020	11	1
	2020-03-09	OostVlaanderen	Flanders	20-29	M	1	2020	11	1
	2020-03-09	OostVlaanderen	Flanders	30-39	M	1	2020	11	1
	2020-03-09	OostVlaanderen	Flanders	40-49	F	1	2020	11	1
	2020-03-09	OostVlaanderen	Flanders	40-49	M	1	2020	11	1
	2020-03-09	OostVlaanderen	Flanders	50-59	F	1	2020	11	1
	2020-03-09	OostVlaanderen	Flanders	50-59	M	1	2020	11	1
	2020-03-09	VlaamsBrabant	Flanders	10-19	F	1	2020	11	1
	2020-03-09	VlaamsBrabant	Flanders	20-29	F	1	2020	11	1
	2020-03-09	VlaamsBrabant	Flanders	30-39	F	2	2020	11	1
	2020-03-09	VlaamsBrabant	Flanders	30-39	M	2	2020	11	1
	2020-03-09	VlaamsBrabant	Flanders	40-49	F	1	2020	11	1
	2020-03-09	VlaamsBrabant	Flanders	40-49	M	3	2020	11	1
	2020-03-09	VlaamsBrabant	Flanders	50-59	F	2	2020	11	1
	2020-03-09	VlaamsBrabant	Flanders	50-59	M	1	2020	11	1
	2020-03-09	VlaamsBrabant	Flanders	60-69	F	1	2020	11	1
	2020-03-09	WestVlaanderen	Flanders	10-19	M	1	2020	11	1
	2020-03-09	WestVlaanderen	Flanders	20-29	M	1	2020	11	1
	2020-03-09	WestVlaanderen	Flanders	40-49	F	1	2020	11	1
	2020-03-09	NA	NA	40-49	M	1	2020	11	1
	2020-03-09	NA	NA	60-69	M	1	2020	11	1
	2020-03-09	NA	NA	80-89	M	1	2020	11	1
	2020-03-10	Antwerpen	Flanders	20-29	M	1	2020	11	2
	2020-03-10	Antwerpen	Flanders	30-39	M	1	2020	11	2
	2020-03-10	Antwerpen	Flanders	40-49	F	1	2020	11	2
	2020-03-10	Antwerpen	Flanders	40-49	M	3	2020	11	2
	2020-03-10	Antwerpen	Flanders	50-59	F	1	2020	11	2
	2020-03-10	Antwerpen	Flanders	50-59	M	4	2020	11	2
	2020-03-10	Antwerpen	Flanders	60-69	M	1	2020	11	2
	2020-03-10	Antwerpen	Flanders	70-79	F	2	2020	11	2
	2020-03-10	BrabantWallon	Wallonia	40-49	F	1	2020	11	2
	2020-03-10	BrabantWallon	Wallonia	50-59	F	1	2020	11	2
	2020-03-10	BrabantWallon	Wallonia	50-59	M	1	2020	11	2
	2020-03-10	Brussels	Brussels	0-9	F	1	2020	11	2
	2020-03-10	Brussels	Brussels	10-19	M	1	2020	11	2
	2020-03-10	Brussels	Brussels	20-29	M	1	2020	11	2
	2020-03-10	Brussels	Brussels	30-39	F	2	2020	11	2
	2020-03-10	Brussels	Brussels	30-39	M	1	2020	11	2
	2020-03-10	Brussels	Brussels	40-49	F	2	2020	11	2
	2020-03-10	Brussels	Brussels	40-49	M	1	2020	11	2
	2020-03-10	Brussels	Brussels	50-59	M	1	2020	11	2
	2020-03-10	Brussels	Brussels	70-79	M	2	2020	11	2
	2020-03-10	Brussels	Brussels	90+	F	1	2020	11	2
	2020-03-10	Hainaut	Wallonia	40-49	F	1	2020	11	2
	2020-03-10	Hainaut	Wallonia	40-49	M	1	2020	11	2
	2020-03-10	Hainaut	Wallonia	50-59	M	3	2020	11	2
	2020-03-10	Hainaut	Wallonia	70-79	F	2	2020	11	2
	2020-03-10	Limburg	Flanders	20-29	M	1	2020	11	2
	2020-03-10	Limburg	Flanders	30-39	F	5	2020	11	2
	2020-03-10	Limburg	Flanders	40-49	F	2	2020	11	2
	2020-03-10	Limburg	Flanders	40-49	M	1	2020	11	2
	2020-03-10	Limburg	Flanders	50-59	F	1	2020	11	2
	2020-03-10	Limburg	Flanders	50-59	M	2	2020	11	2
	2020-03-10	LiÃ¨ge	Wallonia	20-29	F	1	2020	11	2
	2020-03-10	LiÃ¨ge	Wallonia	30-39	F	4	2020	11	2
	2020-03-10	LiÃ¨ge	Wallonia	40-49	M	1	2020	11	2
	2020-03-10	LiÃ¨ge	Wallonia	50-59	F	2	2020	11	2
	2020-03-10	LiÃ¨ge	Wallonia	60-69	F	1	2020	11	2
	2020-03-10	LiÃ¨ge	Wallonia	70-79	M	1	2020	11	2
	2020-03-10	Luxembourg	Wallonia	60-69	F	2	2020	11	2
	2020-03-10	OostVlaanderen	Flanders	10-19	F	1	2020	11	2
	2020-03-10	OostVlaanderen	Flanders	20-29	M	2	2020	11	2
	2020-03-10	OostVlaanderen	Flanders	30-39	F	2	2020	11	2
	2020-03-10	OostVlaanderen	Flanders	30-39	M	3	2020	11	2
	2020-03-10	OostVlaanderen	Flanders	40-49	F	1	2020	11	2
	2020-03-10	OostVlaanderen	Flanders	40-49	M	1	2020	11	2
	2020-03-10	OostVlaanderen	Flanders	50-59	F	1	2020	11	2
	2020-03-10	OostVlaanderen	Flanders	50-59	M	3	2020	11	2
	2020-03-10	OostVlaanderen	Flanders	60-69	M	2	2020	11	2
	2020-03-10	VlaamsBrabant	Flanders	10-19	M	1	2020	11	2
	2020-03-10	VlaamsBrabant	Flanders	20-29	F	1	2020	11	2
	2020-03-10	VlaamsBrabant	Flanders	30-39	F	2	2020	11	2
	2020-03-10	VlaamsBrabant	Flanders	40-49	F	1	2020	11	2
	2020-03-10	VlaamsBrabant	Flanders	40-49	M	2	2020	11	2
	2020-03-10	VlaamsBrabant	Flanders	60-69	F	2	2020	11	2
	2020-03-10	VlaamsBrabant	Flanders	60-69	M	2	2020	11	2
	2020-03-10	VlaamsBrabant	Flanders	70-79	M	1	2020	11	2
	2020-03-10	WestVlaanderen	Flanders	10-19	M	2	2020	11	2
	2020-03-10	WestVlaanderen	Flanders	60-69	F	1	2020	11	2
	2020-03-10	NA	NA	40-49	M	2	2020	11	2
	2020-03-10	NA	NA	50-59	M	2	2020	11	2
	2020-03-10	NA	NA	70-79	M	1	2020	11	2
	2020-03-10	NA	NA	80-89	M	2	2020	11	2
	2020-03-11	Antwerpen	Flanders	0-9	M	1	2020	11	3
	2020-03-11	Antwerpen	Flanders	10-19	F	1	2020	11	3
	2020-03-11	Antwerpen	Flanders	30-39	F	2	2020	11	3
	2020-03-11	Antwerpen	Flanders	30-39	M	1	2020	11	3
	2020-03-11	Antwerpen	Flanders	40-49	F	2	2020	11	3
	2020-03-11	Antwerpen	Flanders	40-49	M	3	2020	11	3
	2020-03-11	Antwerpen	Flanders	50-59	F	3	2020	11	3
	2020-03-11	Antwerpen	Flanders	50-59	M	3	2020	11	3
	2020-03-11	Antwerpen	Flanders	60-69	F	1	2020	11	3
	2020-03-11	Antwerpen	Flanders	60-69	M	1	2020	11	3
	2020-03-11	Antwerpen	Flanders	70-79	F	1	2020	11	3
	2020-03-11	Antwerpen	Flanders	70-79	M	1	2020	11	3
	2020-03-11	Antwerpen	Flanders	80-89	M	1	2020	11	3
	2020-03-11	BrabantWallon	Wallonia	30-39	M	1	2020	11	3
	2020-03-11	BrabantWallon	Wallonia	40-49	M	1	2020	11	3
	2020-03-11	Brussels	Brussels	10-19	F	1	2020	11	3
	2020-03-11	Brussels	Brussels	10-19	M	1	2020	11	3
	2020-03-11	Brussels	Brussels	20-29	F	2	2020	11	3
	2020-03-11	Brussels	Brussels	30-39	F	3	2020	11	3
	2020-03-11	Brussels	Brussels	30-39	M	2	2020	11	3
	2020-03-11	Brussels	Brussels	40-49	M	1	2020	11	3
	2020-03-11	Brussels	Brussels	50-59	F	1	2020	11	3
	2020-03-11	Brussels	Brussels	50-59	M	1	2020	11	3
	2020-03-11	Brussels	Brussels	60-69	F	1	2020	11	3
	2020-03-11	Brussels	Brussels	70-79	F	1	2020	11	3
	2020-03-11	Brussels	Brussels	90+	F	3	2020	11	3
	2020-03-11	Brussels	Brussels	90+	M	2	2020	11	3
	2020-03-11	Hainaut	Wallonia	10-19	F	1	2020	11	3
	2020-03-11	Hainaut	Wallonia	20-29	F	1	2020	11	3
	2020-03-11	Hainaut	Wallonia	20-29	M	1	2020	11	3
	2020-03-11	Hainaut	Wallonia	40-49	F	1	2020	11	3
	2020-03-11	Hainaut	Wallonia	40-49	M	2	2020	11	3
	2020-03-11	Hainaut	Wallonia	50-59	F	3	2020	11	3
	2020-03-11	Hainaut	Wallonia	50-59	M	2	2020	11	3
	2020-03-11	Hainaut	Wallonia	60-69	M	1	2020	11	3
	2020-03-11	Hainaut	Wallonia	80-89	F	1	2020	11	3
	2020-03-11	Limburg	Flanders	0-9	F	1	2020	11	3
	2020-03-11	Limburg	Flanders	10-19	F	1	2020	11	3
	2020-03-11	Limburg	Flanders	30-39	F	3	2020	11	3
	2020-03-11	Limburg	Flanders	40-49	F	3	2020	11	3
	2020-03-11	Limburg	Flanders	40-49	M	8	2020	11	3
	2020-03-11	Limburg	Flanders	50-59	F	2	2020	11	3
	2020-03-11	Limburg	Flanders	50-59	M	1	2020	11	3
	2020-03-11	Limburg	Flanders	60-69	M	3	2020	11	3
	2020-03-11	LiÃ¨ge	Wallonia	10-19	M	1	2020	11	3
	2020-03-11	LiÃ¨ge	Wallonia	20-29	F	1	2020	11	3
	2020-03-11	LiÃ¨ge	Wallonia	20-29	M	4	2020	11	3
	2020-03-11	LiÃ¨ge	Wallonia	30-39	F	2	2020	11	3
	2020-03-11	LiÃ¨ge	Wallonia	30-39	M	3	2020	11	3
	2020-03-11	LiÃ¨ge	Wallonia	40-49	F	1	2020	11	3
	2020-03-11	LiÃ¨ge	Wallonia	40-49	M	3	2020	11	3
	2020-03-11	LiÃ¨ge	Wallonia	50-59	F	2	2020	11	3
	2020-03-11	LiÃ¨ge	Wallonia	60-69	F	2	2020	11	3
	2020-03-11	LiÃ¨ge	Wallonia	60-69	M	2	2020	11	3
	2020-03-11	LiÃ¨ge	Wallonia	70-79	M	3	2020	11	3
	2020-03-11	LiÃ¨ge	Wallonia	80-89	F	1	2020	11	3
	2020-03-11	Luxembourg	Wallonia	30-39	M	1	2020	11	3
	2020-03-11	Luxembourg	Wallonia	40-49	M	1	2020	11	3
	2020-03-11	Namur	Wallonia	20-29	M	1	2020	11	3
	2020-03-11	Namur	Wallonia	30-39	M	1	2020	11	3
	2020-03-11	Namur	Wallonia	40-49	M	1	2020	11	3
	2020-03-11	Namur	Wallonia	50-59	F	1	2020	11	3
	2020-03-11	Namur	Wallonia	90+	M	1	2020	11	3
	2020-03-11	OostVlaanderen	Flanders	10-19	F	1	2020	11	3
	2020-03-11	OostVlaanderen	Flanders	20-29	F	3	2020	11	3
	2020-03-11	OostVlaanderen	Flanders	20-29	M	1	2020	11	3
	2020-03-11	OostVlaanderen	Flanders	30-39	F	3	2020	11	3
	2020-03-11	OostVlaanderen	Flanders	30-39	M	2	2020	11	3
	2020-03-11	OostVlaanderen	Flanders	40-49	F	1	2020	11	3
	2020-03-11	OostVlaanderen	Flanders	40-49	M	1	2020	11	3
	2020-03-11	OostVlaanderen	Flanders	50-59	F	2	2020	11	3
	2020-03-11	OostVlaanderen	Flanders	50-59	M	6	2020	11	3
	2020-03-11	OostVlaanderen	Flanders	60-69	M	2	2020	11	3
	2020-03-11	OostVlaanderen	Flanders	80-89	F	1	2020	11	3
	2020-03-11	OostVlaanderen	Flanders	80-89	M	1	2020	11	3
	2020-03-11	OostVlaanderen	Flanders	90+	M	1	2020	11	3
	2020-03-11	VlaamsBrabant	Flanders	0-9	M	1	2020	11	3
	2020-03-11	VlaamsBrabant	Flanders	10-19	M	2	2020	11	3
	2020-03-11	VlaamsBrabant	Flanders	20-29	F	2	2020	11	3
	2020-03-11	VlaamsBrabant	Flanders	30-39	F	2	2020	11	3
	2020-03-11	VlaamsBrabant	Flanders	40-49	F	2	2020	11	3
	2020-03-11	VlaamsBrabant	Flanders	50-59	F	1	2020	11	3
	2020-03-11	VlaamsBrabant	Flanders	50-59	M	3	2020	11	3
	2020-03-11	VlaamsBrabant	Flanders	60-69	M	2	2020	11	3
	2020-03-11	VlaamsBrabant	Flanders	70-79	F	1	2020	11	3
	2020-03-11	VlaamsBrabant	Flanders	80-89	F	4	2020	11	3
	2020-03-11	VlaamsBrabant	Flanders	80-89	M	1	2020	11	3
	2020-03-11	VlaamsBrabant	Flanders	90+	F	2	2020	11	3
	2020-03-11	VlaamsBrabant	Flanders	90+	M	2	2020	11	3
	2020-03-11	VlaamsBrabant	Flanders	NA	M	2	2020	11	3
	2020-03-11	WestVlaanderen	Flanders	0-9	M	1	2020	11	3
	2020-03-11	WestVlaanderen	Flanders	20-29	F	1	2020	11	3
	2020-03-11	WestVlaanderen	Flanders	20-29	M	1	2020	11	3
	2020-03-11	WestVlaanderen	Flanders	30-39	M	1	2020	11	3
	2020-03-11	WestVlaanderen	Flanders	40-49	F	1	2020	11	3
	2020-03-11	WestVlaanderen	Flanders	50-59	F	3	2020	11	3
	2020-03-11	WestVlaanderen	Flanders	50-59	M	1	2020	11	3
	2020-03-11	WestVlaanderen	Flanders	70-79	M	2	2020	11	3
	2020-03-11	WestVlaanderen	Flanders	80-89	M	1	2020	11	3
	2020-03-11	NA	NA	40-49	M	1	2020	11	3
	2020-03-12	Antwerpen	Flanders	10-19	F	1	2020	11	4
	2020-03-12	Antwerpen	Flanders	20-29	M	1	2020	11	4
	2020-03-12	Antwerpen	Flanders	30-39	F	3	2020	11	4
	2020-03-12	Antwerpen	Flanders	30-39	M	1	2020	11	4
	2020-03-12	Antwerpen	Flanders	40-49	F	1	2020	11	4
	2020-03-12	Antwerpen	Flanders	40-49	M	5	2020	11	4
	2020-03-12	Antwerpen	Flanders	50-59	F	6	2020	11	4
	2020-03-12	Antwerpen	Flanders	50-59	M	1	2020	11	4
	2020-03-12	Antwerpen	Flanders	60-69	F	3	2020	11	4
	2020-03-12	Antwerpen	Flanders	60-69	M	2	2020	11	4
	2020-03-12	Antwerpen	Flanders	70-79	F	3	2020	11	4
	2020-03-12	Antwerpen	Flanders	70-79	M	4	2020	11	4
	2020-03-12	Antwerpen	Flanders	80-89	M	2	2020	11	4
	2020-03-12	BrabantWallon	Wallonia	40-49	F	2	2020	11	4
	2020-03-12	BrabantWallon	Wallonia	40-49	M	2	2020	11	4
	2020-03-12	BrabantWallon	Wallonia	50-59	M	1	2020	11	4
	2020-03-12	BrabantWallon	Wallonia	60-69	F	1	2020	11	4
	2020-03-12	BrabantWallon	Wallonia	70-79	F	1	2020	11	4
	2020-03-12	Brussels	Brussels	0-9	F	1	2020	11	4
	2020-03-12	Brussels	Brussels	10-19	M	1	2020	11	4
	2020-03-12	Brussels	Brussels	20-29	F	1	2020	11	4
	2020-03-12	Brussels	Brussels	20-29	M	1	2020	11	4
	2020-03-12	Brussels	Brussels	30-39	F	4	2020	11	4
	2020-03-12	Brussels	Brussels	30-39	M	1	2020	11	4
	2020-03-12	Brussels	Brussels	40-49	F	4	2020	11	4
	2020-03-12	Brussels	Brussels	40-49	M	1	2020	11	4
	2020-03-12	Brussels	Brussels	50-59	M	1	2020	11	4
	2020-03-12	Brussels	Brussels	60-69	F	1	2020	11	4
	2020-03-12	Brussels	Brussels	60-69	M	1	2020	11	4
	2020-03-12	Brussels	Brussels	70-79	F	3	2020	11	4
	2020-03-12	Brussels	Brussels	70-79	M	4	2020	11	4
	2020-03-12	Brussels	Brussels	80-89	F	2	2020	11	4
	2020-03-12	Brussels	Brussels	80-89	M	3	2020	11	4
	2020-03-12	Brussels	Brussels	90+	F	1	2020	11	4
	2020-03-12	Brussels	Brussels	90+	M	3	2020	11	4
	2020-03-12	Brussels	Brussels	NA	M	2	2020	11	4
	2020-03-12	Hainaut	Wallonia	20-29	F	2	2020	11	4
	2020-03-12	Hainaut	Wallonia	20-29	M	2	2020	11	4
	2020-03-12	Hainaut	Wallonia	40-49	F	2	2020	11	4
	2020-03-12	Hainaut	Wallonia	40-49	M	1	2020	11	4
	2020-03-12	Hainaut	Wallonia	50-59	F	4	2020	11	4
	2020-03-12	Hainaut	Wallonia	60-69	F	4	2020	11	4
	2020-03-12	Hainaut	Wallonia	60-69	M	1	2020	11	4
	2020-03-12	Hainaut	Wallonia	70-79	M	6	2020	11	4
	2020-03-12	Hainaut	Wallonia	80-89	F	3	2020	11	4
	2020-03-12	Hainaut	Wallonia	80-89	M	2	2020	11	4
	2020-03-12	Hainaut	Wallonia	90+	M	1	2020	11	4
	2020-03-12	Limburg	Flanders	0-9	M	1	2020	11	4
	2020-03-12	Limburg	Flanders	20-29	M	1	2020	11	4
	2020-03-12	Limburg	Flanders	30-39	F	3	2020	11	4
	2020-03-12	Limburg	Flanders	30-39	M	2	2020	11	4
	2020-03-12	Limburg	Flanders	40-49	F	3	2020	11	4
	2020-03-12	Limburg	Flanders	40-49	M	1	2020	11	4
	2020-03-12	Limburg	Flanders	50-59	F	3	2020	11	4
	2020-03-12	Limburg	Flanders	50-59	M	6	2020	11	4
	2020-03-12	Limburg	Flanders	60-69	M	2	2020	11	4
	2020-03-12	Limburg	Flanders	70-79	F	1	2020	11	4
	2020-03-12	Limburg	Flanders	70-79	M	1	2020	11	4
	2020-03-12	Limburg	Flanders	80-89	F	1	2020	11	4
	2020-03-12	LiÃ¨ge	Wallonia	0-9	F	2	2020	11	4
	2020-03-12	LiÃ¨ge	Wallonia	20-29	F	2	2020	11	4
	2020-03-12	LiÃ¨ge	Wallonia	20-29	M	2	2020	11	4
	2020-03-12	LiÃ¨ge	Wallonia	30-39	F	3	2020	11	4
	2020-03-12	LiÃ¨ge	Wallonia	30-39	M	1	2020	11	4
	2020-03-12	LiÃ¨ge	Wallonia	40-49	F	4	2020	11	4
	2020-03-12	LiÃ¨ge	Wallonia	40-49	M	5	2020	11	4
	2020-03-12	LiÃ¨ge	Wallonia	50-59	F	2	2020	11	4
	2020-03-12	LiÃ¨ge	Wallonia	50-59	M	1	2020	11	4
	2020-03-12	LiÃ¨ge	Wallonia	60-69	F	2	2020	11	4
	2020-03-12	LiÃ¨ge	Wallonia	60-69	M	1	2020	11	4
	2020-03-12	LiÃ¨ge	Wallonia	70-79	M	2	2020	11	4
	2020-03-12	LiÃ¨ge	Wallonia	80-89	M	1	2020	11	4
	2020-03-12	LiÃ¨ge	Wallonia	90+	M	1	2020	11	4
	2020-03-12	Luxembourg	Wallonia	40-49	F	1	2020	11	4
	2020-03-12	Luxembourg	Wallonia	50-59	F	1	2020	11	4
	2020-03-12	Luxembourg	Wallonia	60-69	F	1	2020	11	4
	2020-03-12	Namur	Wallonia	40-49	F	1	2020	11	4
	2020-03-12	Namur	Wallonia	80-89	M	1	2020	11	4
	2020-03-12	OostVlaanderen	Flanders	20-29	F	6	2020	11	4
	2020-03-12	OostVlaanderen	Flanders	20-29	M	2	2020	11	4
	2020-03-12	OostVlaanderen	Flanders	30-39	F	3	2020	11	4
	2020-03-12	OostVlaanderen	Flanders	30-39	M	4	2020	11	4
	2020-03-12	OostVlaanderen	Flanders	40-49	F	1	2020	11	4
	2020-03-12	OostVlaanderen	Flanders	50-59	F	3	2020	11	4
	2020-03-12	OostVlaanderen	Flanders	50-59	M	4	2020	11	4
	2020-03-12	OostVlaanderen	Flanders	60-69	F	4	2020	11	4
	2020-03-12	OostVlaanderen	Flanders	60-69	M	2	2020	11	4
	2020-03-12	OostVlaanderen	Flanders	70-79	F	1	2020	11	4
	2020-03-12	OostVlaanderen	Flanders	80-89	M	1	2020	11	4
	2020-03-12	VlaamsBrabant	Flanders	10-19	F	1	2020	11	4
	2020-03-12	VlaamsBrabant	Flanders	10-19	M	2	2020	11	4
	2020-03-12	VlaamsBrabant	Flanders	20-29	F	2	2020	11	4
	2020-03-12	VlaamsBrabant	Flanders	20-29	M	1	2020	11	4
	2020-03-12	VlaamsBrabant	Flanders	30-39	F	4	2020	11	4
	2020-03-12	VlaamsBrabant	Flanders	40-49	F	4	2020	11	4
	2020-03-12	VlaamsBrabant	Flanders	40-49	M	3	2020	11	4
	2020-03-12	VlaamsBrabant	Flanders	50-59	F	3	2020	11	4
	2020-03-12	VlaamsBrabant	Flanders	50-59	M	3	2020	11	4
	2020-03-12	VlaamsBrabant	Flanders	60-69	M	1	2020	11	4
	2020-03-12	VlaamsBrabant	Flanders	70-79	M	1	2020	11	4
	2020-03-12	VlaamsBrabant	Flanders	80-89	M	3	2020	11	4
	2020-03-12	VlaamsBrabant	Flanders	90+	M	2	2020	11	4
	2020-03-12	VlaamsBrabant	Flanders	NA	M	1	2020	11	4
	2020-03-12	WestVlaanderen	Flanders	10-19	M	2	2020	11	4
	2020-03-12	WestVlaanderen	Flanders	20-29	M	3	2020	11	4
	2020-03-12	WestVlaanderen	Flanders	30-39	F	2	2020	11	4
	2020-03-12	WestVlaanderen	Flanders	30-39	M	2	2020	11	4
	2020-03-12	WestVlaanderen	Flanders	40-49	F	1	2020	11	4
	2020-03-12	WestVlaanderen	Flanders	40-49	M	4	2020	11	4
	2020-03-12	WestVlaanderen	Flanders	50-59	F	1	2020	11	4
	2020-03-12	WestVlaanderen	Flanders	50-59	M	2	2020	11	4
	2020-03-12	WestVlaanderen	Flanders	70-79	M	2	2020	11	4
	2020-03-12	WestVlaanderen	Flanders	80-89	M	2	2020	11	4
	2020-03-12	NA	NA	20-29	F	1	2020	11	4
	2020-03-12	NA	NA	30-39	M	1	2020	11	4
	2020-03-12	NA	NA	40-49	F	1	2020	11	4
	2020-03-12	NA	NA	60-69	M	1	2020	11	4
	2020-03-12	NA	NA	80-89	M	1	2020	11	4
	2020-03-13	Antwerpen	Flanders	20-29	F	1	2020	11	5
	2020-03-13	Antwerpen	Flanders	20-29	M	1	2020	11	5
	2020-03-13	Antwerpen	Flanders	30-39	F	7	2020	11	5
	2020-03-13	Antwerpen	Flanders	30-39	M	3	2020	11	5
	2020-03-13	Antwerpen	Flanders	40-49	F	8	2020	11	5
	2020-03-13	Antwerpen	Flanders	40-49	M	5	2020	11	5
	2020-03-13	Antwerpen	Flanders	50-59	F	3	2020	11	5
	2020-03-13	Antwerpen	Flanders	50-59	M	4	2020	11	5
	2020-03-13	Antwerpen	Flanders	60-69	F	3	2020	11	5
	2020-03-13	Antwerpen	Flanders	60-69	M	3	2020	11	5
	2020-03-13	Antwerpen	Flanders	70-79	F	2	2020	11	5
	2020-03-13	Antwerpen	Flanders	70-79	M	1	2020	11	5
	2020-03-13	Antwerpen	Flanders	80-89	F	2	2020	11	5
	2020-03-13	Antwerpen	Flanders	80-89	M	4	2020	11	5
	2020-03-13	BrabantWallon	Wallonia	10-19	M	1	2020	11	5
	2020-03-13	BrabantWallon	Wallonia	20-29	F	1	2020	11	5
	2020-03-13	BrabantWallon	Wallonia	30-39	F	4	2020	11	5
	2020-03-13	BrabantWallon	Wallonia	50-59	F	1	2020	11	5
	2020-03-13	BrabantWallon	Wallonia	50-59	M	3	2020	11	5
	2020-03-13	BrabantWallon	Wallonia	70-79	M	1	2020	11	5
	2020-03-13	BrabantWallon	Wallonia	80-89	F	1	2020	11	5
	2020-03-13	BrabantWallon	Wallonia	80-89	M	1	2020	11	5
	2020-03-13	Brussels	Brussels	0-9	F	2	2020	11	5
	2020-03-13	Brussels	Brussels	0-9	M	1	2020	11	5
	2020-03-13	Brussels	Brussels	20-29	F	5	2020	11	5
	2020-03-13	Brussels	Brussels	20-29	M	1	2020	11	5
	2020-03-13	Brussels	Brussels	30-39	F	2	2020	11	5
	2020-03-13	Brussels	Brussels	30-39	M	1	2020	11	5
	2020-03-13	Brussels	Brussels	30-39	NA	1	2020	11	5
	2020-03-13	Brussels	Brussels	40-49	F	6	2020	11	5
	2020-03-13	Brussels	Brussels	40-49	M	2	2020	11	5
	2020-03-13	Brussels	Brussels	50-59	F	1	2020	11	5
	2020-03-13	Brussels	Brussels	60-69	F	1	2020	11	5
	2020-03-13	Brussels	Brussels	60-69	M	3	2020	11	5
	2020-03-13	Brussels	Brussels	70-79	F	2	2020	11	5
	2020-03-13	Brussels	Brussels	70-79	M	5	2020	11	5
	2020-03-13	Brussels	Brussels	80-89	F	3	2020	11	5
	2020-03-13	Brussels	Brussels	80-89	M	2	2020	11	5
	2020-03-13	Brussels	Brussels	90+	M	2	2020	11	5
	2020-03-13	Hainaut	Wallonia	0-9	M	2	2020	11	5
	2020-03-13	Hainaut	Wallonia	20-29	F	6	2020	11	5
	2020-03-13	Hainaut	Wallonia	20-29	M	2	2020	11	5
	2020-03-13	Hainaut	Wallonia	30-39	F	7	2020	11	5
	2020-03-13	Hainaut	Wallonia	40-49	F	8	2020	11	5
	2020-03-13	Hainaut	Wallonia	40-49	M	3	2020	11	5
	2020-03-13	Hainaut	Wallonia	50-59	F	5	2020	11	5
	2020-03-13	Hainaut	Wallonia	50-59	M	5	2020	11	5
	2020-03-13	Hainaut	Wallonia	60-69	F	1	2020	11	5
	2020-03-13	Hainaut	Wallonia	60-69	M	1	2020	11	5
	2020-03-13	Hainaut	Wallonia	70-79	F	4	2020	11	5
	2020-03-13	Hainaut	Wallonia	70-79	M	5	2020	11	5
	2020-03-13	Hainaut	Wallonia	80-89	F	1	2020	11	5
	2020-03-13	Hainaut	Wallonia	80-89	M	2	2020	11	5
	2020-03-13	Hainaut	Wallonia	90+	F	1	2020	11	5
	2020-03-13	Hainaut	Wallonia	NA	F	1	2020	11	5
	2020-03-13	Hainaut	Wallonia	NA	M	1	2020	11	5
	2020-03-13	Limburg	Flanders	10-19	F	1	2020	11	5
	2020-03-13	Limburg	Flanders	20-29	F	1	2020	11	5
	2020-03-13	Limburg	Flanders	20-29	M	3	2020	11	5
	2020-03-13	Limburg	Flanders	30-39	F	4	2020	11	5
	2020-03-13	Limburg	Flanders	30-39	M	1	2020	11	5
	2020-03-13	Limburg	Flanders	40-49	F	4	2020	11	5
	2020-03-13	Limburg	Flanders	40-49	M	5	2020	11	5
	2020-03-13	Limburg	Flanders	50-59	F	3	2020	11	5
	2020-03-13	Limburg	Flanders	50-59	M	5	2020	11	5
	2020-03-13	Limburg	Flanders	60-69	F	2	2020	11	5
	2020-03-13	Limburg	Flanders	70-79	M	1	2020	11	5
	2020-03-13	LiÃ¨ge	Wallonia	10-19	F	1	2020	11	5
	2020-03-13	LiÃ¨ge	Wallonia	20-29	F	3	2020	11	5
	2020-03-13	LiÃ¨ge	Wallonia	30-39	F	5	2020	11	5
	2020-03-13	LiÃ¨ge	Wallonia	30-39	M	2	2020	11	5
	2020-03-13	LiÃ¨ge	Wallonia	40-49	F	2	2020	11	5
	2020-03-13	LiÃ¨ge	Wallonia	40-49	M	2	2020	11	5
	2020-03-13	LiÃ¨ge	Wallonia	50-59	F	5	2020	11	5
	2020-03-13	LiÃ¨ge	Wallonia	50-59	M	2	2020	11	5
	2020-03-13	LiÃ¨ge	Wallonia	60-69	M	5	2020	11	5
	2020-03-13	LiÃ¨ge	Wallonia	70-79	F	1	2020	11	5
	2020-03-13	LiÃ¨ge	Wallonia	80-89	M	2	2020	11	5
	2020-03-13	Luxembourg	Wallonia	20-29	M	1	2020	11	5
	2020-03-13	Luxembourg	Wallonia	40-49	M	2	2020	11	5
	2020-03-13	Luxembourg	Wallonia	50-59	F	1	2020	11	5
	2020-03-13	Luxembourg	Wallonia	50-59	M	1	2020	11	5
	2020-03-13	Luxembourg	Wallonia	70-79	M	1	2020	11	5
	2020-03-13	Luxembourg	Wallonia	80-89	F	1	2020	11	5
	2020-03-13	Namur	Wallonia	30-39	F	1	2020	11	5
	2020-03-13	Namur	Wallonia	30-39	M	2	2020	11	5
	2020-03-13	Namur	Wallonia	40-49	M	1	2020	11	5
	2020-03-13	Namur	Wallonia	50-59	M	1	2020	11	5
	2020-03-13	Namur	Wallonia	60-69	F	1	2020	11	5
	2020-03-13	Namur	Wallonia	60-69	M	1	2020	11	5
	2020-03-13	OostVlaanderen	Flanders	20-29	F	3	2020	11	5
	2020-03-13	OostVlaanderen	Flanders	20-29	M	3	2020	11	5
	2020-03-13	OostVlaanderen	Flanders	30-39	F	3	2020	11	5
	2020-03-13	OostVlaanderen	Flanders	30-39	M	2	2020	11	5
	2020-03-13	OostVlaanderen	Flanders	40-49	F	3	2020	11	5
	2020-03-13	OostVlaanderen	Flanders	40-49	M	2	2020	11	5
	2020-03-13	OostVlaanderen	Flanders	50-59	F	4	2020	11	5
	2020-03-13	OostVlaanderen	Flanders	50-59	M	3	2020	11	5
	2020-03-13	OostVlaanderen	Flanders	60-69	F	2	2020	11	5
	2020-03-13	OostVlaanderen	Flanders	60-69	M	2	2020	11	5
	2020-03-13	OostVlaanderen	Flanders	80-89	F	1	2020	11	5
	2020-03-13	OostVlaanderen	Flanders	90+	F	1	2020	11	5
	2020-03-13	VlaamsBrabant	Flanders	10-19	M	1	2020	11	5
	2020-03-13	VlaamsBrabant	Flanders	20-29	F	4	2020	11	5
	2020-03-13	VlaamsBrabant	Flanders	20-29	M	5	2020	11	5
	2020-03-13	VlaamsBrabant	Flanders	30-39	F	4	2020	11	5
	2020-03-13	VlaamsBrabant	Flanders	30-39	M	3	2020	11	5
	2020-03-13	VlaamsBrabant	Flanders	40-49	F	9	2020	11	5
	2020-03-13	VlaamsBrabant	Flanders	40-49	M	2	2020	11	5
	2020-03-13	VlaamsBrabant	Flanders	50-59	F	5	2020	11	5
	2020-03-13	VlaamsBrabant	Flanders	60-69	F	3	2020	11	5
	2020-03-13	VlaamsBrabant	Flanders	80-89	M	1	2020	11	5
	2020-03-13	WestVlaanderen	Flanders	10-19	M	1	2020	11	5
	2020-03-13	WestVlaanderen	Flanders	20-29	F	1	2020	11	5
	2020-03-13	WestVlaanderen	Flanders	20-29	M	1	2020	11	5
	2020-03-13	WestVlaanderen	Flanders	30-39	M	4	2020	11	5
	2020-03-13	WestVlaanderen	Flanders	40-49	F	5	2020	11	5
	2020-03-13	WestVlaanderen	Flanders	40-49	M	1	2020	11	5
	2020-03-13	WestVlaanderen	Flanders	40-49	NA	2	2020	11	5
	2020-03-13	WestVlaanderen	Flanders	50-59	F	1	2020	11	5
	2020-03-13	WestVlaanderen	Flanders	50-59	M	1	2020	11	5
	2020-03-13	WestVlaanderen	Flanders	60-69	F	2	2020	11	5
	2020-03-13	WestVlaanderen	Flanders	60-69	M	2	2020	11	5
	2020-03-13	WestVlaanderen	Flanders	70-79	M	2	2020	11	5
	2020-03-13	WestVlaanderen	Flanders	80-89	F	1	2020	11	5
	2020-03-13	NA	NA	0-9	M	1	2020	11	5
	2020-03-13	NA	NA	20-29	F	1	2020	11	5
	2020-03-13	NA	NA	20-29	M	2	2020	11	5
	2020-03-13	NA	NA	30-39	F	4	2020	11	5
	2020-03-13	NA	NA	30-39	M	2	2020	11	5
	2020-03-13	NA	NA	40-49	F	2	2020	11	5
	2020-03-13	NA	NA	40-49	M	1	2020	11	5
	2020-03-13	NA	NA	50-59	F	1	2020	11	5
	2020-03-13	NA	NA	70-79	F	1	2020	11	5
	2020-03-13	NA	NA	80-89	F	1	2020	11	5
	2020-03-13	NA	NA	80-89	M	1	2020	11	5
	2020-03-13	NA	NA	90+	M	1	2020	11	5
	2020-03-13	NA	NA	NA	F	1	2020	11	5
	2020-03-14	Antwerpen	Flanders	20-29	F	1	2020	11	6
	2020-03-14	Antwerpen	Flanders	30-39	F	1	2020	11	6
	2020-03-14	Antwerpen	Flanders	30-39	M	1	2020	11	6
	2020-03-14	Antwerpen	Flanders	40-49	F	2	2020	11	6
	2020-03-14	Antwerpen	Flanders	40-49	M	1	2020	11	6
	2020-03-14	Antwerpen	Flanders	50-59	F	4	2020	11	6
	2020-03-14	Antwerpen	Flanders	50-59	M	1	2020	11	6
	2020-03-14	Antwerpen	Flanders	60-69	M	4	2020	11	6
	2020-03-14	Antwerpen	Flanders	70-79	F	1	2020	11	6
	2020-03-14	Antwerpen	Flanders	80-89	F	1	2020	11	6
	2020-03-14	Antwerpen	Flanders	80-89	M	2	2020	11	6
	2020-03-14	Antwerpen	Flanders	90+	M	2	2020	11	6
	2020-03-14	BrabantWallon	Wallonia	20-29	F	1	2020	11	6
	2020-03-14	BrabantWallon	Wallonia	50-59	M	1	2020	11	6
	2020-03-14	BrabantWallon	Wallonia	60-69	M	1	2020	11	6
	2020-03-14	BrabantWallon	Wallonia	90+	M	1	2020	11	6
	2020-03-14	Brussels	Brussels	20-29	F	2	2020	11	6
	2020-03-14	Brussels	Brussels	20-29	M	3	2020	11	6
	2020-03-14	Brussels	Brussels	30-39	F	2	2020	11	6
	2020-03-14	Brussels	Brussels	30-39	M	1	2020	11	6
	2020-03-14	Brussels	Brussels	40-49	F	1	2020	11	6
	2020-03-14	Brussels	Brussels	40-49	M	1	2020	11	6
	2020-03-14	Brussels	Brussels	50-59	F	2	2020	11	6
	2020-03-14	Brussels	Brussels	50-59	M	3	2020	11	6
	2020-03-14	Brussels	Brussels	60-69	F	1	2020	11	6
	2020-03-14	Brussels	Brussels	60-69	M	2	2020	11	6
	2020-03-14	Brussels	Brussels	70-79	F	1	2020	11	6
	2020-03-14	Brussels	Brussels	70-79	M	4	2020	11	6
	2020-03-14	Brussels	Brussels	80-89	F	2	2020	11	6
	2020-03-14	Brussels	Brussels	80-89	M	5	2020	11	6
	2020-03-14	Hainaut	Wallonia	0-9	M	2	2020	11	6
	2020-03-14	Hainaut	Wallonia	20-29	F	1	2020	11	6
	2020-03-14	Hainaut	Wallonia	30-39	M	2	2020	11	6
	2020-03-14	Hainaut	Wallonia	40-49	F	3	2020	11	6
	2020-03-14	Hainaut	Wallonia	40-49	M	2	2020	11	6
	2020-03-14	Hainaut	Wallonia	50-59	F	3	2020	11	6
	2020-03-14	Hainaut	Wallonia	50-59	M	3	2020	11	6
	2020-03-14	Hainaut	Wallonia	60-69	M	4	2020	11	6
	2020-03-14	Hainaut	Wallonia	70-79	F	4	2020	11	6
	2020-03-14	Hainaut	Wallonia	70-79	M	3	2020	11	6
	2020-03-14	Hainaut	Wallonia	80-89	F	5	2020	11	6
	2020-03-14	Hainaut	Wallonia	90+	F	2	2020	11	6
	2020-03-14	Hainaut	Wallonia	90+	M	1	2020	11	6
	2020-03-14	Limburg	Flanders	20-29	M	1	2020	11	6
	2020-03-14	Limburg	Flanders	30-39	F	1	2020	11	6
	2020-03-14	Limburg	Flanders	30-39	M	1	2020	11	6
	2020-03-14	Limburg	Flanders	40-49	F	2	2020	11	6
	2020-03-14	Limburg	Flanders	40-49	M	1	2020	11	6
	2020-03-14	Limburg	Flanders	50-59	F	1	2020	11	6
	2020-03-14	Limburg	Flanders	70-79	F	1	2020	11	6
	2020-03-14	Limburg	Flanders	70-79	M	2	2020	11	6
	2020-03-14	Limburg	Flanders	80-89	M	1	2020	11	6
	2020-03-14	LiÃ¨ge	Wallonia	20-29	F	2	2020	11	6
	2020-03-14	LiÃ¨ge	Wallonia	20-29	M	3	2020	11	6
	2020-03-14	LiÃ¨ge	Wallonia	30-39	M	4	2020	11	6
	2020-03-14	LiÃ¨ge	Wallonia	40-49	F	1	2020	11	6
	2020-03-14	LiÃ¨ge	Wallonia	50-59	F	2	2020	11	6
	2020-03-14	LiÃ¨ge	Wallonia	50-59	M	1	2020	11	6
	2020-03-14	LiÃ¨ge	Wallonia	60-69	F	1	2020	11	6
	2020-03-14	LiÃ¨ge	Wallonia	60-69	M	2	2020	11	6
	2020-03-14	LiÃ¨ge	Wallonia	70-79	M	3	2020	11	6
	2020-03-14	LiÃ¨ge	Wallonia	80-89	M	2	2020	11	6
	2020-03-14	LiÃ¨ge	Wallonia	90+	M	1	2020	11	6
	2020-03-14	Luxembourg	Wallonia	60-69	M	1	2020	11	6
	2020-03-14	Namur	Wallonia	30-39	M	1	2020	11	6
	2020-03-14	Namur	Wallonia	40-49	F	1	2020	11	6
	2020-03-14	Namur	Wallonia	40-49	M	1	2020	11	6
	2020-03-14	Namur	Wallonia	80-89	M	1	2020	11	6
	2020-03-14	OostVlaanderen	Flanders	20-29	F	1	2020	11	6
	2020-03-14	OostVlaanderen	Flanders	20-29	M	1	2020	11	6
	2020-03-14	OostVlaanderen	Flanders	40-49	F	1	2020	11	6
	2020-03-14	OostVlaanderen	Flanders	40-49	M	1	2020	11	6
	2020-03-14	OostVlaanderen	Flanders	50-59	F	1	2020	11	6
	2020-03-14	OostVlaanderen	Flanders	50-59	M	2	2020	11	6
	2020-03-14	OostVlaanderen	Flanders	70-79	M	2	2020	11	6
	2020-03-14	OostVlaanderen	Flanders	80-89	M	2	2020	11	6
	2020-03-14	OostVlaanderen	Flanders	90+	F	1	2020	11	6
	2020-03-14	OostVlaanderen	Flanders	NA	F	1	2020	11	6
	2020-03-14	VlaamsBrabant	Flanders	20-29	M	2	2020	11	6
	2020-03-14	VlaamsBrabant	Flanders	30-39	F	1	2020	11	6
	2020-03-14	VlaamsBrabant	Flanders	40-49	F	3	2020	11	6
	2020-03-14	VlaamsBrabant	Flanders	40-49	M	1	2020	11	6
	2020-03-14	VlaamsBrabant	Flanders	50-59	F	2	2020	11	6
	2020-03-14	VlaamsBrabant	Flanders	50-59	M	2	2020	11	6
	2020-03-14	VlaamsBrabant	Flanders	60-69	M	1	2020	11	6
	2020-03-14	WestVlaanderen	Flanders	0-9	F	1	2020	11	6
	2020-03-14	WestVlaanderen	Flanders	20-29	F	2	2020	11	6
	2020-03-14	WestVlaanderen	Flanders	30-39	F	1	2020	11	6
	2020-03-14	WestVlaanderen	Flanders	40-49	F	2	2020	11	6
	2020-03-14	WestVlaanderen	Flanders	40-49	M	2	2020	11	6
	2020-03-14	WestVlaanderen	Flanders	50-59	F	4	2020	11	6
	2020-03-14	WestVlaanderen	Flanders	50-59	M	1	2020	11	6
	2020-03-14	WestVlaanderen	Flanders	70-79	F	1	2020	11	6
	2020-03-14	WestVlaanderen	Flanders	70-79	M	2	2020	11	6
	2020-03-14	WestVlaanderen	Flanders	80-89	F	1	2020	11	6
	2020-03-14	WestVlaanderen	Flanders	80-89	M	2	2020	11	6
	2020-03-14	NA	NA	30-39	M	1	2020	11	6
	2020-03-14	NA	NA	40-49	M	1	2020	11	6
	2020-03-14	NA	NA	60-69	M	2	2020	11	6
	2020-03-14	NA	NA	70-79	F	1	2020	11	6
	2020-03-14	NA	NA	80-89	M	1	2020	11	6
	2020-03-14	NA	NA	NA	M	1	2020	11	6
	2020-03-15	Antwerpen	Flanders	20-29	F	2	2020	12	7
	2020-03-15	Antwerpen	Flanders	40-49	F	3	2020	12	7
	2020-03-15	Antwerpen	Flanders	40-49	M	2	2020	12	7
	2020-03-15	Antwerpen	Flanders	50-59	F	2	2020	12	7
	2020-03-15	Antwerpen	Flanders	50-59	M	1	2020	12	7
	2020-03-15	Antwerpen	Flanders	60-69	F	2	2020	12	7
	2020-03-15	Antwerpen	Flanders	60-69	M	1	2020	12	7
	2020-03-15	Antwerpen	Flanders	70-79	F	1	2020	12	7
	2020-03-15	Antwerpen	Flanders	70-79	M	3	2020	12	7
	2020-03-15	Antwerpen	Flanders	80-89	F	4	2020	12	7
	2020-03-15	Antwerpen	Flanders	80-89	M	1	2020	12	7
	2020-03-15	Antwerpen	Flanders	90+	F	1	2020	12	7
	2020-03-15	Antwerpen	Flanders	90+	M	1	2020	12	7
	2020-03-15	BrabantWallon	Wallonia	0-9	M	1	2020	12	7
	2020-03-15	BrabantWallon	Wallonia	20-29	M	1	2020	12	7
	2020-03-15	BrabantWallon	Wallonia	30-39	F	1	2020	12	7
	2020-03-15	BrabantWallon	Wallonia	40-49	M	1	2020	12	7
	2020-03-15	BrabantWallon	Wallonia	50-59	F	2	2020	12	7
	2020-03-15	Brussels	Brussels	20-29	F	4	2020	12	7
	2020-03-15	Brussels	Brussels	20-29	M	1	2020	12	7
	2020-03-15	Brussels	Brussels	30-39	F	2	2020	12	7
	2020-03-15	Brussels	Brussels	30-39	M	5	2020	12	7
	2020-03-15	Brussels	Brussels	50-59	M	6	2020	12	7
	2020-03-15	Brussels	Brussels	60-69	F	1	2020	12	7
	2020-03-15	Brussels	Brussels	60-69	M	2	2020	12	7
	2020-03-15	Brussels	Brussels	70-79	F	1	2020	12	7
	2020-03-15	Brussels	Brussels	70-79	M	1	2020	12	7
	2020-03-15	Brussels	Brussels	80-89	F	1	2020	12	7
	2020-03-15	Brussels	Brussels	80-89	M	2	2020	12	7
	2020-03-15	Brussels	Brussels	90+	F	1	2020	12	7
	2020-03-15	Brussels	Brussels	90+	M	1	2020	12	7
	2020-03-15	Hainaut	Wallonia	30-39	F	1	2020	12	7
	2020-03-15	Hainaut	Wallonia	30-39	M	1	2020	12	7
	2020-03-15	Hainaut	Wallonia	40-49	F	3	2020	12	7
	2020-03-15	Hainaut	Wallonia	40-49	M	4	2020	12	7
	2020-03-15	Hainaut	Wallonia	50-59	F	1	2020	12	7
	2020-03-15	Hainaut	Wallonia	50-59	M	2	2020	12	7
	2020-03-15	Hainaut	Wallonia	60-69	M	2	2020	12	7
	2020-03-15	Hainaut	Wallonia	70-79	F	7	2020	12	7
	2020-03-15	Hainaut	Wallonia	70-79	M	4	2020	12	7
	2020-03-15	Hainaut	Wallonia	80-89	M	4	2020	12	7
	2020-03-15	Hainaut	Wallonia	90+	M	1	2020	12	7
	2020-03-15	Limburg	Flanders	10-19	M	1	2020	12	7
	2020-03-15	Limburg	Flanders	30-39	F	2	2020	12	7
	2020-03-15	Limburg	Flanders	30-39	M	2	2020	12	7
	2020-03-15	Limburg	Flanders	40-49	F	5	2020	12	7
	2020-03-15	Limburg	Flanders	40-49	M	6	2020	12	7
	2020-03-15	Limburg	Flanders	50-59	F	4	2020	12	7
	2020-03-15	Limburg	Flanders	60-69	M	3	2020	12	7
	2020-03-15	Limburg	Flanders	70-79	F	4	2020	12	7
	2020-03-15	Limburg	Flanders	70-79	M	5	2020	12	7
	2020-03-15	Limburg	Flanders	80-89	F	2	2020	12	7
	2020-03-15	Limburg	Flanders	80-89	M	1	2020	12	7
	2020-03-15	Limburg	Flanders	90+	F	2	2020	12	7
	2020-03-15	LiÃ¨ge	Wallonia	20-29	F	5	2020	12	7
	2020-03-15	LiÃ¨ge	Wallonia	30-39	F	2	2020	12	7
	2020-03-15	LiÃ¨ge	Wallonia	30-39	M	1	2020	12	7
	2020-03-15	LiÃ¨ge	Wallonia	50-59	M	1	2020	12	7
	2020-03-15	LiÃ¨ge	Wallonia	60-69	M	1	2020	12	7
	2020-03-15	LiÃ¨ge	Wallonia	70-79	F	1	2020	12	7
	2020-03-15	LiÃ¨ge	Wallonia	70-79	M	2	2020	12	7
	2020-03-15	LiÃ¨ge	Wallonia	80-89	F	1	2020	12	7
	2020-03-15	LiÃ¨ge	Wallonia	90+	M	1	2020	12	7
	2020-03-15	Luxembourg	Wallonia	20-29	M	1	2020	12	7
	2020-03-15	Namur	Wallonia	90+	F	1	2020	12	7
	2020-03-15	OostVlaanderen	Flanders	0-9	F	1	2020	12	7
	2020-03-15	OostVlaanderen	Flanders	10-19	F	1	2020	12	7
	2020-03-15	OostVlaanderen	Flanders	20-29	F	2	2020	12	7
	2020-03-15	OostVlaanderen	Flanders	30-39	F	1	2020	12	7
	2020-03-15	OostVlaanderen	Flanders	40-49	F	2	2020	12	7
	2020-03-15	OostVlaanderen	Flanders	40-49	M	1	2020	12	7
	2020-03-15	OostVlaanderen	Flanders	50-59	NA	1	2020	12	7
	2020-03-15	OostVlaanderen	Flanders	60-69	NA	1	2020	12	7
	2020-03-15	OostVlaanderen	Flanders	70-79	F	1	2020	12	7
	2020-03-15	OostVlaanderen	Flanders	70-79	M	1	2020	12	7
	2020-03-15	OostVlaanderen	Flanders	80-89	F	4	2020	12	7
	2020-03-15	OostVlaanderen	Flanders	80-89	M	1	2020	12	7
	2020-03-15	OostVlaanderen	Flanders	90+	F	2	2020	12	7
	2020-03-15	VlaamsBrabant	Flanders	10-19	M	1	2020	12	7
	2020-03-15	VlaamsBrabant	Flanders	20-29	F	1	2020	12	7
	2020-03-15	VlaamsBrabant	Flanders	30-39	F	1	2020	12	7
	2020-03-15	VlaamsBrabant	Flanders	30-39	M	3	2020	12	7
	2020-03-15	VlaamsBrabant	Flanders	40-49	F	3	2020	12	7
	2020-03-15	VlaamsBrabant	Flanders	40-49	M	3	2020	12	7
	2020-03-15	VlaamsBrabant	Flanders	50-59	F	1	2020	12	7
	2020-03-15	VlaamsBrabant	Flanders	50-59	M	1	2020	12	7
	2020-03-15	VlaamsBrabant	Flanders	60-69	M	3	2020	12	7
	2020-03-15	VlaamsBrabant	Flanders	70-79	F	1	2020	12	7
	2020-03-15	VlaamsBrabant	Flanders	70-79	M	3	2020	12	7
	2020-03-15	VlaamsBrabant	Flanders	80-89	F	2	2020	12	7
	2020-03-15	VlaamsBrabant	Flanders	80-89	M	4	2020	12	7
	2020-03-15	WestVlaanderen	Flanders	20-29	F	2	2020	12	7
	2020-03-15	WestVlaanderen	Flanders	30-39	F	1	2020	12	7
	2020-03-15	WestVlaanderen	Flanders	30-39	M	2	2020	12	7
	2020-03-15	WestVlaanderen	Flanders	40-49	M	2	2020	12	7
	2020-03-15	WestVlaanderen	Flanders	50-59	F	3	2020	12	7
	2020-03-15	WestVlaanderen	Flanders	50-59	M	1	2020	12	7
	2020-03-15	WestVlaanderen	Flanders	80-89	F	2	2020	12	7
	2020-03-15	WestVlaanderen	Flanders	80-89	M	1	2020	12	7
	2020-03-15	WestVlaanderen	Flanders	90+	F	1	2020	12	7
	2020-03-15	WestVlaanderen	Flanders	90+	M	1	2020	12	7
	2020-03-15	NA	NA	20-29	M	1	2020	12	7
	2020-03-15	NA	NA	30-39	F	4	2020	12	7
	2020-03-15	NA	NA	50-59	F	1	2020	12	7
	2020-03-15	NA	NA	50-59	M	1	2020	12	7
	2020-03-15	NA	NA	70-79	M	1	2020	12	7
	2020-03-15	NA	NA	80-89	M	2	2020	12	7
	2020-03-16	Antwerpen	Flanders	20-29	F	4	2020	12	1
	2020-03-16	Antwerpen	Flanders	20-29	M	1	2020	12	1
	2020-03-16	Antwerpen	Flanders	30-39	F	4	2020	12	1
	2020-03-16	Antwerpen	Flanders	30-39	M	2	2020	12	1
	2020-03-16	Antwerpen	Flanders	40-49	F	1	2020	12	1
	2020-03-16	Antwerpen	Flanders	40-49	M	5	2020	12	1
	2020-03-16	Antwerpen	Flanders	50-59	F	4	2020	12	1
	2020-03-16	Antwerpen	Flanders	50-59	M	5	2020	12	1
	2020-03-16	Antwerpen	Flanders	60-69	F	1	2020	12	1
	2020-03-16	Antwerpen	Flanders	60-69	M	3	2020	12	1
	2020-03-16	Antwerpen	Flanders	70-79	F	2	2020	12	1
	2020-03-16	Antwerpen	Flanders	70-79	M	5	2020	12	1
	2020-03-16	Antwerpen	Flanders	80-89	F	4	2020	12	1
	2020-03-16	Antwerpen	Flanders	80-89	M	5	2020	12	1
	2020-03-16	BrabantWallon	Wallonia	10-19	F	1	2020	12	1
	2020-03-16	BrabantWallon	Wallonia	20-29	M	1	2020	12	1
	2020-03-16	BrabantWallon	Wallonia	30-39	F	1	2020	12	1
	2020-03-16	BrabantWallon	Wallonia	40-49	F	4	2020	12	1
	2020-03-16	BrabantWallon	Wallonia	40-49	M	2	2020	12	1
	2020-03-16	BrabantWallon	Wallonia	50-59	F	2	2020	12	1
	2020-03-16	BrabantWallon	Wallonia	50-59	M	1	2020	12	1
	2020-03-16	BrabantWallon	Wallonia	60-69	F	1	2020	12	1
	2020-03-16	BrabantWallon	Wallonia	60-69	M	3	2020	12	1
	2020-03-16	BrabantWallon	Wallonia	80-89	M	1	2020	12	1
	2020-03-16	Brussels	Brussels	0-9	M	1	2020	12	1
	2020-03-16	Brussels	Brussels	20-29	F	1	2020	12	1
	2020-03-16	Brussels	Brussels	30-39	F	3	2020	12	1
	2020-03-16	Brussels	Brussels	30-39	M	3	2020	12	1
	2020-03-16	Brussels	Brussels	40-49	F	11	2020	12	1
	2020-03-16	Brussels	Brussels	40-49	M	3	2020	12	1
	2020-03-16	Brussels	Brussels	50-59	F	4	2020	12	1
	2020-03-16	Brussels	Brussels	50-59	M	5	2020	12	1
	2020-03-16	Brussels	Brussels	60-69	F	4	2020	12	1
	2020-03-16	Brussels	Brussels	60-69	M	4	2020	12	1
	2020-03-16	Brussels	Brussels	70-79	F	6	2020	12	1
	2020-03-16	Brussels	Brussels	70-79	M	4	2020	12	1
	2020-03-16	Brussels	Brussels	80-89	F	6	2020	12	1
	2020-03-16	Brussels	Brussels	80-89	M	2	2020	12	1
	2020-03-16	Brussels	Brussels	90+	F	2	2020	12	1
	2020-03-16	Brussels	Brussels	90+	M	3	2020	12	1
	2020-03-16	Hainaut	Wallonia	20-29	F	3	2020	12	1
	2020-03-16	Hainaut	Wallonia	30-39	F	4	2020	12	1
	2020-03-16	Hainaut	Wallonia	30-39	M	2	2020	12	1
	2020-03-16	Hainaut	Wallonia	40-49	F	5	2020	12	1
	2020-03-16	Hainaut	Wallonia	40-49	M	3	2020	12	1
	2020-03-16	Hainaut	Wallonia	50-59	F	6	2020	12	1
	2020-03-16	Hainaut	Wallonia	50-59	M	5	2020	12	1
	2020-03-16	Hainaut	Wallonia	60-69	F	1	2020	12	1
	2020-03-16	Hainaut	Wallonia	60-69	M	3	2020	12	1
	2020-03-16	Hainaut	Wallonia	70-79	F	3	2020	12	1
	2020-03-16	Hainaut	Wallonia	70-79	M	5	2020	12	1
	2020-03-16	Hainaut	Wallonia	80-89	F	3	2020	12	1
	2020-03-16	Hainaut	Wallonia	80-89	M	2	2020	12	1
	2020-03-16	Hainaut	Wallonia	90+	F	1	2020	12	1
	2020-03-16	Limburg	Flanders	20-29	F	1	2020	12	1
	2020-03-16	Limburg	Flanders	20-29	M	2	2020	12	1
	2020-03-16	Limburg	Flanders	30-39	F	1	2020	12	1
	2020-03-16	Limburg	Flanders	30-39	M	3	2020	12	1
	2020-03-16	Limburg	Flanders	40-49	F	5	2020	12	1
	2020-03-16	Limburg	Flanders	40-49	M	3	2020	12	1
	2020-03-16	Limburg	Flanders	50-59	F	4	2020	12	1
	2020-03-16	Limburg	Flanders	50-59	M	4	2020	12	1
	2020-03-16	Limburg	Flanders	60-69	F	3	2020	12	1
	2020-03-16	Limburg	Flanders	60-69	M	3	2020	12	1
	2020-03-16	Limburg	Flanders	70-79	M	3	2020	12	1
	2020-03-16	Limburg	Flanders	80-89	F	1	2020	12	1
	2020-03-16	Limburg	Flanders	80-89	M	1	2020	12	1
	2020-03-16	Limburg	Flanders	NA	F	1	2020	12	1
	2020-03-16	LiÃ¨ge	Wallonia	20-29	F	4	2020	12	1
	2020-03-16	LiÃ¨ge	Wallonia	20-29	M	1	2020	12	1
	2020-03-16	LiÃ¨ge	Wallonia	30-39	F	5	2020	12	1
	2020-03-16	LiÃ¨ge	Wallonia	30-39	M	2	2020	12	1
	2020-03-16	LiÃ¨ge	Wallonia	40-49	F	6	2020	12	1
	2020-03-16	LiÃ¨ge	Wallonia	40-49	M	4	2020	12	1
	2020-03-16	LiÃ¨ge	Wallonia	50-59	F	5	2020	12	1
	2020-03-16	LiÃ¨ge	Wallonia	50-59	M	4	2020	12	1
	2020-03-16	LiÃ¨ge	Wallonia	60-69	F	3	2020	12	1
	2020-03-16	LiÃ¨ge	Wallonia	60-69	M	2	2020	12	1
	2020-03-16	LiÃ¨ge	Wallonia	70-79	F	4	2020	12	1
	2020-03-16	LiÃ¨ge	Wallonia	70-79	M	3	2020	12	1
	2020-03-16	LiÃ¨ge	Wallonia	80-89	F	1	2020	12	1
	2020-03-16	LiÃ¨ge	Wallonia	80-89	M	2	2020	12	1
	2020-03-16	LiÃ¨ge	Wallonia	90+	M	2	2020	12	1
	2020-03-16	Luxembourg	Wallonia	40-49	F	2	2020	12	1
	2020-03-16	Luxembourg	Wallonia	40-49	M	1	2020	12	1
	2020-03-16	Luxembourg	Wallonia	70-79	M	1	2020	12	1
	2020-03-16	Luxembourg	Wallonia	80-89	M	1	2020	12	1
	2020-03-16	OostVlaanderen	Flanders	20-29	F	3	2020	12	1
	2020-03-16	OostVlaanderen	Flanders	20-29	M	4	2020	12	1
	2020-03-16	OostVlaanderen	Flanders	30-39	F	4	2020	12	1
	2020-03-16	OostVlaanderen	Flanders	30-39	M	1	2020	12	1
	2020-03-16	OostVlaanderen	Flanders	40-49	F	7	2020	12	1
	2020-03-16	OostVlaanderen	Flanders	40-49	M	1	2020	12	1
	2020-03-16	OostVlaanderen	Flanders	50-59	F	4	2020	12	1
	2020-03-16	OostVlaanderen	Flanders	50-59	M	4	2020	12	1
	2020-03-16	OostVlaanderen	Flanders	60-69	F	1	2020	12	1
	2020-03-16	OostVlaanderen	Flanders	70-79	F	1	2020	12	1
	2020-03-16	OostVlaanderen	Flanders	80-89	F	2	2020	12	1
	2020-03-16	OostVlaanderen	Flanders	80-89	M	4	2020	12	1
	2020-03-16	VlaamsBrabant	Flanders	0-9	F	1	2020	12	1
	2020-03-16	VlaamsBrabant	Flanders	20-29	F	2	2020	12	1
	2020-03-16	VlaamsBrabant	Flanders	20-29	M	1	2020	12	1
	2020-03-16	VlaamsBrabant	Flanders	30-39	F	2	2020	12	1
	2020-03-16	VlaamsBrabant	Flanders	30-39	M	4	2020	12	1
	2020-03-16	VlaamsBrabant	Flanders	40-49	F	1	2020	12	1
	2020-03-16	VlaamsBrabant	Flanders	40-49	M	3	2020	12	1
	2020-03-16	VlaamsBrabant	Flanders	50-59	F	7	2020	12	1
	2020-03-16	VlaamsBrabant	Flanders	50-59	M	3	2020	12	1
	2020-03-16	VlaamsBrabant	Flanders	60-69	F	4	2020	12	1
	2020-03-16	VlaamsBrabant	Flanders	60-69	M	5	2020	12	1
	2020-03-16	VlaamsBrabant	Flanders	70-79	F	1	2020	12	1
	2020-03-16	VlaamsBrabant	Flanders	70-79	M	5	2020	12	1
	2020-03-16	VlaamsBrabant	Flanders	80-89	F	1	2020	12	1
	2020-03-16	VlaamsBrabant	Flanders	80-89	M	2	2020	12	1
	2020-03-16	VlaamsBrabant	Flanders	90+	M	1	2020	12	1
	2020-03-16	WestVlaanderen	Flanders	20-29	M	1	2020	12	1
	2020-03-16	WestVlaanderen	Flanders	30-39	F	4	2020	12	1
	2020-03-16	WestVlaanderen	Flanders	30-39	M	4	2020	12	1
	2020-03-16	WestVlaanderen	Flanders	40-49	F	7	2020	12	1
	2020-03-16	WestVlaanderen	Flanders	40-49	M	5	2020	12	1
	2020-03-16	WestVlaanderen	Flanders	50-59	F	3	2020	12	1
	2020-03-16	WestVlaanderen	Flanders	50-59	M	3	2020	12	1
	2020-03-16	WestVlaanderen	Flanders	60-69	F	4	2020	12	1
	2020-03-16	WestVlaanderen	Flanders	60-69	M	2	2020	12	1
	2020-03-16	WestVlaanderen	Flanders	70-79	M	3	2020	12	1
	2020-03-16	WestVlaanderen	Flanders	80-89	F	3	2020	12	1
	2020-03-16	WestVlaanderen	Flanders	80-89	M	1	2020	12	1
	2020-03-16	NA	NA	30-39	M	1	2020	12	1
	2020-03-16	NA	NA	60-69	F	1	2020	12	1
	2020-03-16	NA	NA	60-69	M	3	2020	12	1
	2020-03-16	NA	NA	70-79	M	2	2020	12	1
	2020-03-16	NA	NA	90+	F	1	2020	12	1
	2020-03-16	NA	NA	90+	M	1	2020	12	1
	2020-03-17	Antwerpen	Flanders	20-29	F	4	2020	12	2
	2020-03-17	Antwerpen	Flanders	20-29	M	1	2020	12	2
	2020-03-17	Antwerpen	Flanders	30-39	F	4	2020	12	2
	2020-03-17	Antwerpen	Flanders	30-39	M	1	2020	12	2
	2020-03-17	Antwerpen	Flanders	40-49	F	7	2020	12	2
	2020-03-17	Antwerpen	Flanders	40-49	M	4	2020	12	2
	2020-03-17	Antwerpen	Flanders	50-59	F	4	2020	12	2
	2020-03-17	Antwerpen	Flanders	50-59	M	6	2020	12	2
	2020-03-17	Antwerpen	Flanders	60-69	F	1	2020	12	2
	2020-03-17	Antwerpen	Flanders	60-69	M	5	2020	12	2
	2020-03-17	Antwerpen	Flanders	70-79	F	1	2020	12	2
	2020-03-17	Antwerpen	Flanders	70-79	M	2	2020	12	2
	2020-03-17	Antwerpen	Flanders	80-89	F	5	2020	12	2
	2020-03-17	Antwerpen	Flanders	80-89	M	6	2020	12	2
	2020-03-17	Antwerpen	Flanders	90+	F	3	2020	12	2
	2020-03-17	BrabantWallon	Wallonia	20-29	F	1	2020	12	2
	2020-03-17	BrabantWallon	Wallonia	20-29	M	2	2020	12	2
	2020-03-17	BrabantWallon	Wallonia	30-39	F	1	2020	12	2
	2020-03-17	BrabantWallon	Wallonia	30-39	M	3	2020	12	2
	2020-03-17	BrabantWallon	Wallonia	40-49	F	3	2020	12	2
	2020-03-17	BrabantWallon	Wallonia	40-49	M	1	2020	12	2
	2020-03-17	BrabantWallon	Wallonia	50-59	F	1	2020	12	2
	2020-03-17	BrabantWallon	Wallonia	60-69	F	1	2020	12	2
	2020-03-17	BrabantWallon	Wallonia	60-69	M	1	2020	12	2
	2020-03-17	BrabantWallon	Wallonia	80-89	F	3	2020	12	2
	2020-03-17	BrabantWallon	Wallonia	80-89	M	1	2020	12	2
	2020-03-17	Brussels	Brussels	0-9	M	1	2020	12	2
	2020-03-17	Brussels	Brussels	20-29	M	1	2020	12	2
	2020-03-17	Brussels	Brussels	30-39	F	1	2020	12	2
	2020-03-17	Brussels	Brussels	40-49	F	1	2020	12	2
	2020-03-17	Brussels	Brussels	40-49	M	2	2020	12	2
	2020-03-17	Brussels	Brussels	40-49	NA	1	2020	12	2
	2020-03-17	Brussels	Brussels	60-69	F	2	2020	12	2
	2020-03-17	Brussels	Brussels	60-69	M	3	2020	12	2
	2020-03-17	Brussels	Brussels	70-79	F	4	2020	12	2
	2020-03-17	Brussels	Brussels	70-79	M	6	2020	12	2
	2020-03-17	Brussels	Brussels	70-79	NA	1	2020	12	2
	2020-03-17	Brussels	Brussels	80-89	F	2	2020	12	2
	2020-03-17	Brussels	Brussels	80-89	M	3	2020	12	2
	2020-03-17	Brussels	Brussels	90+	F	1	2020	12	2
	2020-03-17	Hainaut	Wallonia	20-29	F	1	2020	12	2
	2020-03-17	Hainaut	Wallonia	20-29	M	2	2020	12	2
	2020-03-17	Hainaut	Wallonia	30-39	F	5	2020	12	2
	2020-03-17	Hainaut	Wallonia	30-39	M	2	2020	12	2
	2020-03-17	Hainaut	Wallonia	40-49	F	3	2020	12	2
	2020-03-17	Hainaut	Wallonia	40-49	M	4	2020	12	2
	2020-03-17	Hainaut	Wallonia	50-59	F	3	2020	12	2
	2020-03-17	Hainaut	Wallonia	50-59	M	2	2020	12	2
	2020-03-17	Hainaut	Wallonia	60-69	F	2	2020	12	2
	2020-03-17	Hainaut	Wallonia	60-69	M	7	2020	12	2
	2020-03-17	Hainaut	Wallonia	70-79	F	5	2020	12	2
	2020-03-17	Hainaut	Wallonia	70-79	M	4	2020	12	2
	2020-03-17	Hainaut	Wallonia	80-89	F	9	2020	12	2
	2020-03-17	Hainaut	Wallonia	80-89	M	2	2020	12	2
	2020-03-17	Hainaut	Wallonia	90+	M	1	2020	12	2
	2020-03-17	Limburg	Flanders	0-9	F	1	2020	12	2
	2020-03-17	Limburg	Flanders	10-19	M	1	2020	12	2
	2020-03-17	Limburg	Flanders	20-29	F	5	2020	12	2
	2020-03-17	Limburg	Flanders	20-29	M	7	2020	12	2
	2020-03-17	Limburg	Flanders	30-39	F	2	2020	12	2
	2020-03-17	Limburg	Flanders	30-39	M	2	2020	12	2
	2020-03-17	Limburg	Flanders	40-49	F	6	2020	12	2
	2020-03-17	Limburg	Flanders	40-49	M	2	2020	12	2
	2020-03-17	Limburg	Flanders	50-59	F	7	2020	12	2
	2020-03-17	Limburg	Flanders	50-59	M	9	2020	12	2
	2020-03-17	Limburg	Flanders	60-69	F	6	2020	12	2
	2020-03-17	Limburg	Flanders	60-69	M	3	2020	12	2
	2020-03-17	Limburg	Flanders	70-79	F	1	2020	12	2
	2020-03-17	Limburg	Flanders	70-79	M	8	2020	12	2
	2020-03-17	Limburg	Flanders	80-89	F	1	2020	12	2
	2020-03-17	Limburg	Flanders	80-89	M	3	2020	12	2
	2020-03-17	Limburg	Flanders	90+	F	1	2020	12	2
	2020-03-17	Limburg	Flanders	90+	M	1	2020	12	2
	2020-03-17	LiÃ¨ge	Wallonia	0-9	F	2	2020	12	2
	2020-03-17	LiÃ¨ge	Wallonia	0-9	M	1	2020	12	2
	2020-03-17	LiÃ¨ge	Wallonia	20-29	F	3	2020	12	2
	2020-03-17	LiÃ¨ge	Wallonia	30-39	F	6	2020	12	2
	2020-03-17	LiÃ¨ge	Wallonia	30-39	M	3	2020	12	2
	2020-03-17	LiÃ¨ge	Wallonia	40-49	F	3	2020	12	2
	2020-03-17	LiÃ¨ge	Wallonia	40-49	M	1	2020	12	2
	2020-03-17	LiÃ¨ge	Wallonia	50-59	F	5	2020	12	2
	2020-03-17	LiÃ¨ge	Wallonia	50-59	M	2	2020	12	2
	2020-03-17	LiÃ¨ge	Wallonia	60-69	F	1	2020	12	2
	2020-03-17	LiÃ¨ge	Wallonia	60-69	M	6	2020	12	2
	2020-03-17	LiÃ¨ge	Wallonia	70-79	F	3	2020	12	2
	2020-03-17	LiÃ¨ge	Wallonia	70-79	M	5	2020	12	2
	2020-03-17	LiÃ¨ge	Wallonia	80-89	F	1	2020	12	2
	2020-03-17	LiÃ¨ge	Wallonia	80-89	M	1	2020	12	2
	2020-03-17	LiÃ¨ge	Wallonia	90+	F	1	2020	12	2
	2020-03-17	LiÃ¨ge	Wallonia	90+	M	1	2020	12	2
	2020-03-17	Luxembourg	Wallonia	30-39	F	2	2020	12	2
	2020-03-17	Luxembourg	Wallonia	50-59	F	1	2020	12	2
	2020-03-17	Namur	Wallonia	30-39	M	1	2020	12	2
	2020-03-17	Namur	Wallonia	40-49	F	1	2020	12	2
	2020-03-17	Namur	Wallonia	40-49	M	1	2020	12	2
	2020-03-17	Namur	Wallonia	60-69	F	1	2020	12	2
	2020-03-17	Namur	Wallonia	70-79	F	2	2020	12	2
	2020-03-17	Namur	Wallonia	70-79	M	3	2020	12	2
	2020-03-17	OostVlaanderen	Flanders	0-9	F	1	2020	12	2
	2020-03-17	OostVlaanderen	Flanders	20-29	F	2	2020	12	2
	2020-03-17	OostVlaanderen	Flanders	20-29	M	4	2020	12	2
	2020-03-17	OostVlaanderen	Flanders	30-39	F	3	2020	12	2
	2020-03-17	OostVlaanderen	Flanders	30-39	M	4	2020	12	2
	2020-03-17	OostVlaanderen	Flanders	40-49	F	2	2020	12	2
	2020-03-17	OostVlaanderen	Flanders	40-49	M	2	2020	12	2
	2020-03-17	OostVlaanderen	Flanders	50-59	F	4	2020	12	2
	2020-03-17	OostVlaanderen	Flanders	50-59	M	2	2020	12	2
	2020-03-17	OostVlaanderen	Flanders	60-69	F	1	2020	12	2
	2020-03-17	OostVlaanderen	Flanders	60-69	M	2	2020	12	2
	2020-03-17	OostVlaanderen	Flanders	70-79	F	1	2020	12	2
	2020-03-17	OostVlaanderen	Flanders	70-79	M	2	2020	12	2
	2020-03-17	OostVlaanderen	Flanders	80-89	F	4	2020	12	2
	2020-03-17	OostVlaanderen	Flanders	80-89	M	3	2020	12	2
	2020-03-17	OostVlaanderen	Flanders	90+	F	2	2020	12	2
	2020-03-17	VlaamsBrabant	Flanders	0-9	F	1	2020	12	2
	2020-03-17	VlaamsBrabant	Flanders	20-29	F	1	2020	12	2
	2020-03-17	VlaamsBrabant	Flanders	20-29	M	1	2020	12	2
	2020-03-17	VlaamsBrabant	Flanders	30-39	F	5	2020	12	2
	2020-03-17	VlaamsBrabant	Flanders	30-39	M	3	2020	12	2
	2020-03-17	VlaamsBrabant	Flanders	40-49	F	6	2020	12	2
	2020-03-17	VlaamsBrabant	Flanders	50-59	F	3	2020	12	2
	2020-03-17	VlaamsBrabant	Flanders	50-59	M	4	2020	12	2
	2020-03-17	VlaamsBrabant	Flanders	60-69	F	2	2020	12	2
	2020-03-17	VlaamsBrabant	Flanders	60-69	M	4	2020	12	2
	2020-03-17	VlaamsBrabant	Flanders	70-79	M	2	2020	12	2
	2020-03-17	VlaamsBrabant	Flanders	80-89	F	3	2020	12	2
	2020-03-17	VlaamsBrabant	Flanders	80-89	M	4	2020	12	2
	2020-03-17	VlaamsBrabant	Flanders	90+	F	2	2020	12	2
	2020-03-17	WestVlaanderen	Flanders	10-19	F	1	2020	12	2
	2020-03-17	WestVlaanderen	Flanders	20-29	F	1	2020	12	2
	2020-03-17	WestVlaanderen	Flanders	20-29	M	5	2020	12	2
	2020-03-17	WestVlaanderen	Flanders	30-39	F	6	2020	12	2
	2020-03-17	WestVlaanderen	Flanders	30-39	M	6	2020	12	2
	2020-03-17	WestVlaanderen	Flanders	40-49	F	8	2020	12	2
	2020-03-17	WestVlaanderen	Flanders	40-49	M	4	2020	12	2
	2020-03-17	WestVlaanderen	Flanders	50-59	F	7	2020	12	2
	2020-03-17	WestVlaanderen	Flanders	50-59	M	2	2020	12	2
	2020-03-17	WestVlaanderen	Flanders	60-69	F	3	2020	12	2
	2020-03-17	WestVlaanderen	Flanders	60-69	M	4	2020	12	2
	2020-03-17	WestVlaanderen	Flanders	70-79	F	1	2020	12	2
	2020-03-17	WestVlaanderen	Flanders	70-79	M	3	2020	12	2
	2020-03-17	WestVlaanderen	Flanders	80-89	F	1	2020	12	2
	2020-03-17	WestVlaanderen	Flanders	80-89	M	3	2020	12	2
	2020-03-17	WestVlaanderen	Flanders	90+	F	1	2020	12	2
	2020-03-17	NA	NA	20-29	F	1	2020	12	2
	2020-03-17	NA	NA	30-39	F	2	2020	12	2
	2020-03-17	NA	NA	40-49	M	1	2020	12	2
	2020-03-17	NA	NA	50-59	M	1	2020	12	2
	2020-03-17	NA	NA	70-79	F	1	2020	12	2
	2020-03-17	NA	NA	70-79	M	1	2020	12	2
	2020-03-17	NA	NA	80-89	M	2	2020	12	2
	2020-03-17	NA	NA	90+	F	1	2020	12	2
	2020-03-18	Antwerpen	Flanders	0-9	F	1	2020	12	3
	2020-03-18	Antwerpen	Flanders	0-9	M	2	2020	12	3
	2020-03-18	Antwerpen	Flanders	20-29	F	2	2020	12	3
	2020-03-18	Antwerpen	Flanders	30-39	F	5	2020	12	3
	2020-03-18	Antwerpen	Flanders	30-39	M	2	2020	12	3
	2020-03-18	Antwerpen	Flanders	40-49	F	5	2020	12	3
	2020-03-18	Antwerpen	Flanders	40-49	M	3	2020	12	3
	2020-03-18	Antwerpen	Flanders	50-59	F	8	2020	12	3
	2020-03-18	Antwerpen	Flanders	50-59	M	4	2020	12	3
	2020-03-18	Antwerpen	Flanders	60-69	F	1	2020	12	3
	2020-03-18	Antwerpen	Flanders	60-69	M	4	2020	12	3
	2020-03-18	Antwerpen	Flanders	70-79	F	3	2020	12	3
	2020-03-18	Antwerpen	Flanders	70-79	M	5	2020	12	3
	2020-03-18	Antwerpen	Flanders	80-89	F	3	2020	12	3
	2020-03-18	Antwerpen	Flanders	80-89	M	3	2020	12	3
	2020-03-18	Antwerpen	Flanders	90+	F	4	2020	12	3
	2020-03-18	BrabantWallon	Wallonia	20-29	F	3	2020	12	3
	2020-03-18	BrabantWallon	Wallonia	30-39	F	3	2020	12	3
	2020-03-18	BrabantWallon	Wallonia	30-39	M	3	2020	12	3
	2020-03-18	BrabantWallon	Wallonia	40-49	F	2	2020	12	3
	2020-03-18	BrabantWallon	Wallonia	40-49	M	2	2020	12	3
	2020-03-18	BrabantWallon	Wallonia	50-59	F	2	2020	12	3
	2020-03-18	BrabantWallon	Wallonia	50-59	M	1	2020	12	3
	2020-03-18	BrabantWallon	Wallonia	60-69	F	3	2020	12	3
	2020-03-18	BrabantWallon	Wallonia	60-69	M	3	2020	12	3
	2020-03-18	BrabantWallon	Wallonia	70-79	M	2	2020	12	3
	2020-03-18	BrabantWallon	Wallonia	80-89	F	1	2020	12	3
	2020-03-18	Brussels	Brussels	0-9	M	1	2020	12	3
	2020-03-18	Brussels	Brussels	20-29	F	2	2020	12	3
	2020-03-18	Brussels	Brussels	20-29	M	1	2020	12	3
	2020-03-18	Brussels	Brussels	30-39	F	6	2020	12	3
	2020-03-18	Brussels	Brussels	30-39	M	4	2020	12	3
	2020-03-18	Brussels	Brussels	40-49	F	6	2020	12	3
	2020-03-18	Brussels	Brussels	40-49	M	6	2020	12	3
	2020-03-18	Brussels	Brussels	50-59	F	5	2020	12	3
	2020-03-18	Brussels	Brussels	50-59	M	1	2020	12	3
	2020-03-18	Brussels	Brussels	60-69	F	2	2020	12	3
	2020-03-18	Brussels	Brussels	60-69	M	6	2020	12	3
	2020-03-18	Brussels	Brussels	70-79	F	3	2020	12	3
	2020-03-18	Brussels	Brussels	70-79	M	9	2020	12	3
	2020-03-18	Brussels	Brussels	80-89	F	2	2020	12	3
	2020-03-18	Brussels	Brussels	80-89	M	3	2020	12	3
	2020-03-18	Brussels	Brussels	90+	F	1	2020	12	3
	2020-03-18	Hainaut	Wallonia	0-9	F	1	2020	12	3
	2020-03-18	Hainaut	Wallonia	20-29	F	2	2020	12	3
	2020-03-18	Hainaut	Wallonia	20-29	M	4	2020	12	3
	2020-03-18	Hainaut	Wallonia	30-39	M	3	2020	12	3
	2020-03-18	Hainaut	Wallonia	40-49	F	9	2020	12	3
	2020-03-18	Hainaut	Wallonia	40-49	M	4	2020	12	3
	2020-03-18	Hainaut	Wallonia	50-59	F	3	2020	12	3
	2020-03-18	Hainaut	Wallonia	50-59	M	5	2020	12	3
	2020-03-18	Hainaut	Wallonia	60-69	F	3	2020	12	3
	2020-03-18	Hainaut	Wallonia	60-69	M	12	2020	12	3
	2020-03-18	Hainaut	Wallonia	70-79	F	9	2020	12	3
	2020-03-18	Hainaut	Wallonia	70-79	M	6	2020	12	3
	2020-03-18	Hainaut	Wallonia	80-89	F	7	2020	12	3
	2020-03-18	Hainaut	Wallonia	80-89	M	4	2020	12	3
	2020-03-18	Hainaut	Wallonia	90+	F	3	2020	12	3
	2020-03-18	Hainaut	Wallonia	90+	M	2	2020	12	3
	2020-03-18	Limburg	Flanders	20-29	F	1	2020	12	3
	2020-03-18	Limburg	Flanders	20-29	M	2	2020	12	3
	2020-03-18	Limburg	Flanders	30-39	F	3	2020	12	3
	2020-03-18	Limburg	Flanders	30-39	M	2	2020	12	3
	2020-03-18	Limburg	Flanders	40-49	F	4	2020	12	3
	2020-03-18	Limburg	Flanders	40-49	M	5	2020	12	3
	2020-03-18	Limburg	Flanders	50-59	F	7	2020	12	3
	2020-03-18	Limburg	Flanders	50-59	M	7	2020	12	3
	2020-03-18	Limburg	Flanders	60-69	M	7	2020	12	3
	2020-03-18	Limburg	Flanders	70-79	F	5	2020	12	3
	2020-03-18	Limburg	Flanders	70-79	M	5	2020	12	3
	2020-03-18	Limburg	Flanders	80-89	F	4	2020	12	3
	2020-03-18	Limburg	Flanders	80-89	M	4	2020	12	3
	2020-03-18	Limburg	Flanders	90+	F	2	2020	12	3
	2020-03-18	LiÃ¨ge	Wallonia	10-19	F	1	2020	12	3
	2020-03-18	LiÃ¨ge	Wallonia	20-29	F	1	2020	12	3
	2020-03-18	LiÃ¨ge	Wallonia	20-29	M	2	2020	12	3
	2020-03-18	LiÃ¨ge	Wallonia	30-39	F	5	2020	12	3
	2020-03-18	LiÃ¨ge	Wallonia	30-39	M	1	2020	12	3
	2020-03-18	LiÃ¨ge	Wallonia	40-49	F	4	2020	12	3
	2020-03-18	LiÃ¨ge	Wallonia	40-49	M	2	2020	12	3
	2020-03-18	LiÃ¨ge	Wallonia	50-59	F	4	2020	12	3
	2020-03-18	LiÃ¨ge	Wallonia	50-59	M	6	2020	12	3
	2020-03-18	LiÃ¨ge	Wallonia	60-69	F	4	2020	12	3
	2020-03-18	LiÃ¨ge	Wallonia	60-69	M	6	2020	12	3
	2020-03-18	LiÃ¨ge	Wallonia	70-79	F	2	2020	12	3
	2020-03-18	LiÃ¨ge	Wallonia	70-79	M	2	2020	12	3
	2020-03-18	LiÃ¨ge	Wallonia	80-89	F	3	2020	12	3
	2020-03-18	LiÃ¨ge	Wallonia	80-89	M	1	2020	12	3
	2020-03-18	LiÃ¨ge	Wallonia	90+	F	3	2020	12	3
	2020-03-18	Luxembourg	Wallonia	20-29	F	1	2020	12	3
	2020-03-18	Luxembourg	Wallonia	20-29	M	1	2020	12	3
	2020-03-18	Luxembourg	Wallonia	30-39	F	1	2020	12	3
	2020-03-18	Luxembourg	Wallonia	40-49	F	1	2020	12	3
	2020-03-18	Luxembourg	Wallonia	40-49	M	2	2020	12	3
	2020-03-18	Luxembourg	Wallonia	50-59	F	1	2020	12	3
	2020-03-18	Luxembourg	Wallonia	60-69	F	1	2020	12	3
	2020-03-18	Luxembourg	Wallonia	60-69	M	2	2020	12	3
	2020-03-18	Luxembourg	Wallonia	70-79	F	2	2020	12	3
	2020-03-18	Luxembourg	Wallonia	80-89	M	2	2020	12	3
	2020-03-18	Luxembourg	Wallonia	90+	F	1	2020	12	3
	2020-03-18	Namur	Wallonia	20-29	M	1	2020	12	3
	2020-03-18	Namur	Wallonia	30-39	F	3	2020	12	3
	2020-03-18	Namur	Wallonia	30-39	M	1	2020	12	3
	2020-03-18	Namur	Wallonia	40-49	F	2	2020	12	3
	2020-03-18	Namur	Wallonia	40-49	M	6	2020	12	3
	2020-03-18	Namur	Wallonia	50-59	F	2	2020	12	3
	2020-03-18	Namur	Wallonia	50-59	M	1	2020	12	3
	2020-03-18	Namur	Wallonia	60-69	M	1	2020	12	3
	2020-03-18	Namur	Wallonia	70-79	M	1	2020	12	3
	2020-03-18	Namur	Wallonia	80-89	M	2	2020	12	3
	2020-03-18	Namur	Wallonia	90+	M	1	2020	12	3
	2020-03-18	OostVlaanderen	Flanders	20-29	F	4	2020	12	3
	2020-03-18	OostVlaanderen	Flanders	20-29	M	3	2020	12	3
	2020-03-18	OostVlaanderen	Flanders	30-39	F	3	2020	12	3
	2020-03-18	OostVlaanderen	Flanders	30-39	M	5	2020	12	3
	2020-03-18	OostVlaanderen	Flanders	40-49	F	6	2020	12	3
	2020-03-18	OostVlaanderen	Flanders	40-49	M	2	2020	12	3
	2020-03-18	OostVlaanderen	Flanders	50-59	F	1	2020	12	3
	2020-03-18	OostVlaanderen	Flanders	50-59	M	6	2020	12	3
	2020-03-18	OostVlaanderen	Flanders	60-69	F	1	2020	12	3
	2020-03-18	OostVlaanderen	Flanders	60-69	M	4	2020	12	3
	2020-03-18	OostVlaanderen	Flanders	70-79	F	6	2020	12	3
	2020-03-18	OostVlaanderen	Flanders	70-79	M	2	2020	12	3
	2020-03-18	OostVlaanderen	Flanders	80-89	F	6	2020	12	3
	2020-03-18	OostVlaanderen	Flanders	80-89	M	2	2020	12	3
	2020-03-18	OostVlaanderen	Flanders	90+	F	1	2020	12	3
	2020-03-18	OostVlaanderen	Flanders	90+	M	1	2020	12	3
	2020-03-18	VlaamsBrabant	Flanders	10-19	M	1	2020	12	3
	2020-03-18	VlaamsBrabant	Flanders	20-29	F	5	2020	12	3
	2020-03-18	VlaamsBrabant	Flanders	30-39	F	3	2020	12	3
	2020-03-18	VlaamsBrabant	Flanders	30-39	M	2	2020	12	3
	2020-03-18	VlaamsBrabant	Flanders	40-49	F	12	2020	12	3
	2020-03-18	VlaamsBrabant	Flanders	40-49	M	8	2020	12	3
	2020-03-18	VlaamsBrabant	Flanders	50-59	F	9	2020	12	3
	2020-03-18	VlaamsBrabant	Flanders	50-59	M	5	2020	12	3
	2020-03-18	VlaamsBrabant	Flanders	60-69	F	1	2020	12	3
	2020-03-18	VlaamsBrabant	Flanders	60-69	M	3	2020	12	3
	2020-03-18	VlaamsBrabant	Flanders	70-79	F	3	2020	12	3
	2020-03-18	VlaamsBrabant	Flanders	70-79	M	4	2020	12	3
	2020-03-18	VlaamsBrabant	Flanders	80-89	F	3	2020	12	3
	2020-03-18	VlaamsBrabant	Flanders	90+	F	1	2020	12	3
	2020-03-18	VlaamsBrabant	Flanders	90+	M	1	2020	12	3
	2020-03-18	WestVlaanderen	Flanders	10-19	M	1	2020	12	3
	2020-03-18	WestVlaanderen	Flanders	20-29	F	4	2020	12	3
	2020-03-18	WestVlaanderen	Flanders	20-29	M	1	2020	12	3
	2020-03-18	WestVlaanderen	Flanders	30-39	M	2	2020	12	3
	2020-03-18	WestVlaanderen	Flanders	40-49	F	6	2020	12	3
	2020-03-18	WestVlaanderen	Flanders	40-49	M	5	2020	12	3
	2020-03-18	WestVlaanderen	Flanders	50-59	F	5	2020	12	3
	2020-03-18	WestVlaanderen	Flanders	50-59	M	3	2020	12	3
	2020-03-18	WestVlaanderen	Flanders	60-69	F	7	2020	12	3
	2020-03-18	WestVlaanderen	Flanders	60-69	M	10	2020	12	3
	2020-03-18	WestVlaanderen	Flanders	70-79	F	6	2020	12	3
	2020-03-18	WestVlaanderen	Flanders	70-79	M	3	2020	12	3
	2020-03-18	WestVlaanderen	Flanders	80-89	F	2	2020	12	3
	2020-03-18	WestVlaanderen	Flanders	80-89	M	3	2020	12	3
	2020-03-18	NA	NA	20-29	F	1	2020	12	3
	2020-03-18	NA	NA	30-39	F	1	2020	12	3
	2020-03-18	NA	NA	30-39	M	1	2020	12	3
	2020-03-18	NA	NA	50-59	F	1	2020	12	3
	2020-03-18	NA	NA	60-69	F	1	2020	12	3
	2020-03-18	NA	NA	70-79	M	1	2020	12	3
	2020-03-19	Antwerpen	Flanders	20-29	F	1	2020	12	4
	2020-03-19	Antwerpen	Flanders	20-29	M	3	2020	12	4
	2020-03-19	Antwerpen	Flanders	30-39	F	5	2020	12	4
	2020-03-19	Antwerpen	Flanders	30-39	M	5	2020	12	4
	2020-03-19	Antwerpen	Flanders	40-49	F	10	2020	12	4
	2020-03-19	Antwerpen	Flanders	50-59	F	6	2020	12	4
	2020-03-19	Antwerpen	Flanders	50-59	M	11	2020	12	4
	2020-03-19	Antwerpen	Flanders	60-69	F	7	2020	12	4
	2020-03-19	Antwerpen	Flanders	60-69	M	6	2020	12	4
	2020-03-19	Antwerpen	Flanders	70-79	F	5	2020	12	4
	2020-03-19	Antwerpen	Flanders	70-79	M	10	2020	12	4
	2020-03-19	Antwerpen	Flanders	80-89	F	4	2020	12	4
	2020-03-19	Antwerpen	Flanders	80-89	M	6	2020	12	4
	2020-03-19	Antwerpen	Flanders	90+	F	2	2020	12	4
	2020-03-19	Antwerpen	Flanders	90+	M	1	2020	12	4
	2020-03-19	BrabantWallon	Wallonia	20-29	M	2	2020	12	4
	2020-03-19	BrabantWallon	Wallonia	30-39	F	3	2020	12	4
	2020-03-19	BrabantWallon	Wallonia	30-39	M	1	2020	12	4
	2020-03-19	BrabantWallon	Wallonia	40-49	F	2	2020	12	4
	2020-03-19	BrabantWallon	Wallonia	50-59	F	3	2020	12	4
	2020-03-19	BrabantWallon	Wallonia	50-59	M	5	2020	12	4
	2020-03-19	BrabantWallon	Wallonia	60-69	F	1	2020	12	4
	2020-03-19	BrabantWallon	Wallonia	60-69	M	3	2020	12	4
	2020-03-19	BrabantWallon	Wallonia	70-79	F	2	2020	12	4
	2020-03-19	BrabantWallon	Wallonia	70-79	M	2	2020	12	4
	2020-03-19	BrabantWallon	Wallonia	80-89	F	1	2020	12	4
	2020-03-19	BrabantWallon	Wallonia	80-89	M	1	2020	12	4
	2020-03-19	Brussels	Brussels	20-29	F	3	2020	12	4
	2020-03-19	Brussels	Brussels	20-29	M	2	2020	12	4
	2020-03-19	Brussels	Brussels	30-39	F	4	2020	12	4
	2020-03-19	Brussels	Brussels	30-39	M	3	2020	12	4
	2020-03-19	Brussels	Brussels	40-49	F	7	2020	12	4
	2020-03-19	Brussels	Brussels	40-49	M	4	2020	12	4
	2020-03-19	Brussels	Brussels	50-59	F	3	2020	12	4
	2020-03-19	Brussels	Brussels	50-59	M	4	2020	12	4
	2020-03-19	Brussels	Brussels	60-69	F	2	2020	12	4
	2020-03-19	Brussels	Brussels	60-69	M	2	2020	12	4
	2020-03-19	Brussels	Brussels	70-79	F	4	2020	12	4
	2020-03-19	Brussels	Brussels	70-79	M	8	2020	12	4
	2020-03-19	Brussels	Brussels	80-89	F	4	2020	12	4
	2020-03-19	Brussels	Brussels	80-89	M	3	2020	12	4
	2020-03-19	Brussels	Brussels	90+	F	1	2020	12	4
	2020-03-19	Brussels	Brussels	90+	M	1	2020	12	4
	2020-03-19	Hainaut	Wallonia	20-29	F	2	2020	12	4
	2020-03-19	Hainaut	Wallonia	20-29	M	1	2020	12	4
	2020-03-19	Hainaut	Wallonia	30-39	F	4	2020	12	4
	2020-03-19	Hainaut	Wallonia	30-39	M	1	2020	12	4
	2020-03-19	Hainaut	Wallonia	40-49	F	5	2020	12	4
	2020-03-19	Hainaut	Wallonia	40-49	M	4	2020	12	4
	2020-03-19	Hainaut	Wallonia	50-59	F	7	2020	12	4
	2020-03-19	Hainaut	Wallonia	50-59	M	8	2020	12	4
	2020-03-19	Hainaut	Wallonia	60-69	F	7	2020	12	4
	2020-03-19	Hainaut	Wallonia	60-69	M	8	2020	12	4
	2020-03-19	Hainaut	Wallonia	70-79	F	7	2020	12	4
	2020-03-19	Hainaut	Wallonia	70-79	M	3	2020	12	4
	2020-03-19	Hainaut	Wallonia	80-89	F	9	2020	12	4
	2020-03-19	Hainaut	Wallonia	80-89	M	3	2020	12	4
	2020-03-19	Hainaut	Wallonia	90+	F	3	2020	12	4
	2020-03-19	Limburg	Flanders	10-19	M	1	2020	12	4
	2020-03-19	Limburg	Flanders	20-29	F	3	2020	12	4
	2020-03-19	Limburg	Flanders	20-29	M	1	2020	12	4
	2020-03-19	Limburg	Flanders	30-39	F	6	2020	12	4
	2020-03-19	Limburg	Flanders	30-39	M	3	2020	12	4
	2020-03-19	Limburg	Flanders	40-49	F	4	2020	12	4
	2020-03-19	Limburg	Flanders	40-49	M	6	2020	12	4
	2020-03-19	Limburg	Flanders	50-59	F	8	2020	12	4
	2020-03-19	Limburg	Flanders	50-59	M	7	2020	12	4
	2020-03-19	Limburg	Flanders	60-69	F	9	2020	12	4
	2020-03-19	Limburg	Flanders	60-69	M	17	2020	12	4
	2020-03-19	Limburg	Flanders	70-79	F	6	2020	12	4
	2020-03-19	Limburg	Flanders	70-79	M	12	2020	12	4
	2020-03-19	Limburg	Flanders	80-89	F	4	2020	12	4
	2020-03-19	Limburg	Flanders	80-89	M	5	2020	12	4
	2020-03-19	Limburg	Flanders	90+	F	2	2020	12	4
	2020-03-19	Limburg	Flanders	90+	M	3	2020	12	4
	2020-03-19	LiÃ¨ge	Wallonia	0-9	M	2	2020	12	4
	2020-03-19	LiÃ¨ge	Wallonia	20-29	F	4	2020	12	4
	2020-03-19	LiÃ¨ge	Wallonia	20-29	M	1	2020	12	4
	2020-03-19	LiÃ¨ge	Wallonia	30-39	F	11	2020	12	4
	2020-03-19	LiÃ¨ge	Wallonia	30-39	M	6	2020	12	4
	2020-03-19	LiÃ¨ge	Wallonia	40-49	F	7	2020	12	4
	2020-03-19	LiÃ¨ge	Wallonia	40-49	M	4	2020	12	4
	2020-03-19	LiÃ¨ge	Wallonia	50-59	F	10	2020	12	4
	2020-03-19	LiÃ¨ge	Wallonia	50-59	M	5	2020	12	4
	2020-03-19	LiÃ¨ge	Wallonia	60-69	F	3	2020	12	4
	2020-03-19	LiÃ¨ge	Wallonia	60-69	M	6	2020	12	4
	2020-03-19	LiÃ¨ge	Wallonia	70-79	F	3	2020	12	4
	2020-03-19	LiÃ¨ge	Wallonia	70-79	M	6	2020	12	4
	2020-03-19	LiÃ¨ge	Wallonia	80-89	F	5	2020	12	4
	2020-03-19	LiÃ¨ge	Wallonia	80-89	M	4	2020	12	4
	2020-03-19	LiÃ¨ge	Wallonia	90+	F	2	2020	12	4
	2020-03-19	LiÃ¨ge	Wallonia	NA	NA	1	2020	12	4
	2020-03-19	Luxembourg	Wallonia	20-29	F	1	2020	12	4
	2020-03-19	Luxembourg	Wallonia	30-39	F	5	2020	12	4
	2020-03-19	Luxembourg	Wallonia	30-39	M	5	2020	12	4
	2020-03-19	Luxembourg	Wallonia	40-49	F	3	2020	12	4
	2020-03-19	Luxembourg	Wallonia	40-49	M	1	2020	12	4
	2020-03-19	Luxembourg	Wallonia	50-59	F	7	2020	12	4
	2020-03-19	Luxembourg	Wallonia	50-59	M	5	2020	12	4
	2020-03-19	Luxembourg	Wallonia	60-69	F	3	2020	12	4
	2020-03-19	Luxembourg	Wallonia	60-69	M	4	2020	12	4
	2020-03-19	Luxembourg	Wallonia	70-79	F	2	2020	12	4
	2020-03-19	Luxembourg	Wallonia	70-79	M	3	2020	12	4
	2020-03-19	Luxembourg	Wallonia	80-89	F	4	2020	12	4
	2020-03-19	Luxembourg	Wallonia	80-89	M	1	2020	12	4
	2020-03-19	Luxembourg	Wallonia	90+	F	1	2020	12	4
	2020-03-19	Luxembourg	Wallonia	90+	M	1	2020	12	4
	2020-03-19	Namur	Wallonia	20-29	M	1	2020	12	4
	2020-03-19	Namur	Wallonia	30-39	M	3	2020	12	4
	2020-03-19	Namur	Wallonia	40-49	F	3	2020	12	4
	2020-03-19	Namur	Wallonia	40-49	M	1	2020	12	4
	2020-03-19	Namur	Wallonia	50-59	F	1	2020	12	4
	2020-03-19	Namur	Wallonia	50-59	M	4	2020	12	4
	2020-03-19	Namur	Wallonia	60-69	F	2	2020	12	4
	2020-03-19	Namur	Wallonia	60-69	M	2	2020	12	4
	2020-03-19	Namur	Wallonia	70-79	F	1	2020	12	4
	2020-03-19	Namur	Wallonia	70-79	M	2	2020	12	4
	2020-03-19	Namur	Wallonia	90+	M	1	2020	12	4
	2020-03-19	OostVlaanderen	Flanders	10-19	F	1	2020	12	4
	2020-03-19	OostVlaanderen	Flanders	20-29	F	3	2020	12	4
	2020-03-19	OostVlaanderen	Flanders	20-29	M	2	2020	12	4
	2020-03-19	OostVlaanderen	Flanders	30-39	F	4	2020	12	4
	2020-03-19	OostVlaanderen	Flanders	30-39	M	1	2020	12	4
	2020-03-19	OostVlaanderen	Flanders	40-49	F	6	2020	12	4
	2020-03-19	OostVlaanderen	Flanders	40-49	M	9	2020	12	4
	2020-03-19	OostVlaanderen	Flanders	50-59	F	3	2020	12	4
	2020-03-19	OostVlaanderen	Flanders	50-59	M	7	2020	12	4
	2020-03-19	OostVlaanderen	Flanders	60-69	F	2	2020	12	4
	2020-03-19	OostVlaanderen	Flanders	60-69	M	2	2020	12	4
	2020-03-19	OostVlaanderen	Flanders	70-79	F	3	2020	12	4
	2020-03-19	OostVlaanderen	Flanders	70-79	M	5	2020	12	4
	2020-03-19	OostVlaanderen	Flanders	80-89	F	4	2020	12	4
	2020-03-19	OostVlaanderen	Flanders	80-89	M	6	2020	12	4
	2020-03-19	OostVlaanderen	Flanders	90+	F	1	2020	12	4
	2020-03-19	VlaamsBrabant	Flanders	0-9	F	1	2020	12	4
	2020-03-19	VlaamsBrabant	Flanders	10-19	F	1	2020	12	4
	2020-03-19	VlaamsBrabant	Flanders	20-29	F	6	2020	12	4
	2020-03-19	VlaamsBrabant	Flanders	20-29	M	5	2020	12	4
	2020-03-19	VlaamsBrabant	Flanders	30-39	F	2	2020	12	4
	2020-03-19	VlaamsBrabant	Flanders	30-39	M	2	2020	12	4
	2020-03-19	VlaamsBrabant	Flanders	40-49	F	11	2020	12	4
	2020-03-19	VlaamsBrabant	Flanders	40-49	M	8	2020	12	4
	2020-03-19	VlaamsBrabant	Flanders	50-59	F	6	2020	12	4
	2020-03-19	VlaamsBrabant	Flanders	50-59	M	6	2020	12	4
	2020-03-19	VlaamsBrabant	Flanders	60-69	F	4	2020	12	4
	2020-03-19	VlaamsBrabant	Flanders	60-69	M	3	2020	12	4
	2020-03-19	VlaamsBrabant	Flanders	70-79	M	7	2020	12	4
	2020-03-19	VlaamsBrabant	Flanders	80-89	F	1	2020	12	4
	2020-03-19	VlaamsBrabant	Flanders	80-89	M	3	2020	12	4
	2020-03-19	VlaamsBrabant	Flanders	90+	F	2	2020	12	4
	2020-03-19	VlaamsBrabant	Flanders	90+	M	2	2020	12	4
	2020-03-19	WestVlaanderen	Flanders	0-9	F	1	2020	12	4
	2020-03-19	WestVlaanderen	Flanders	20-29	F	4	2020	12	4
	2020-03-19	WestVlaanderen	Flanders	20-29	M	1	2020	12	4
	2020-03-19	WestVlaanderen	Flanders	30-39	F	4	2020	12	4
	2020-03-19	WestVlaanderen	Flanders	30-39	M	2	2020	12	4
	2020-03-19	WestVlaanderen	Flanders	40-49	F	7	2020	12	4
	2020-03-19	WestVlaanderen	Flanders	40-49	M	5	2020	12	4
	2020-03-19	WestVlaanderen	Flanders	40-49	NA	1	2020	12	4
	2020-03-19	WestVlaanderen	Flanders	50-59	F	10	2020	12	4
	2020-03-19	WestVlaanderen	Flanders	50-59	M	8	2020	12	4
	2020-03-19	WestVlaanderen	Flanders	60-69	F	4	2020	12	4
	2020-03-19	WestVlaanderen	Flanders	60-69	M	5	2020	12	4
	2020-03-19	WestVlaanderen	Flanders	70-79	F	5	2020	12	4
	2020-03-19	WestVlaanderen	Flanders	70-79	M	7	2020	12	4
	2020-03-19	WestVlaanderen	Flanders	80-89	F	3	2020	12	4
	2020-03-19	WestVlaanderen	Flanders	80-89	M	4	2020	12	4
	2020-03-19	WestVlaanderen	Flanders	90+	F	1	2020	12	4
	2020-03-19	WestVlaanderen	Flanders	90+	M	1	2020	12	4
	2020-03-19	NA	NA	20-29	F	2	2020	12	4
	2020-03-19	NA	NA	20-29	M	1	2020	12	4
	2020-03-19	NA	NA	30-39	F	3	2020	12	4
	2020-03-19	NA	NA	40-49	F	3	2020	12	4
	2020-03-19	NA	NA	40-49	M	1	2020	12	4
	2020-03-19	NA	NA	50-59	F	2	2020	12	4
	2020-03-19	NA	NA	50-59	M	6	2020	12	4
	2020-03-19	NA	NA	60-69	F	4	2020	12	4
	2020-03-19	NA	NA	60-69	M	1	2020	12	4
	2020-03-19	NA	NA	70-79	F	2	2020	12	4
	2020-03-19	NA	NA	70-79	M	5	2020	12	4
	2020-03-19	NA	NA	80-89	M	1	2020	12	4
	2020-03-19	NA	NA	90+	M	1	2020	12	4
	2020-03-20	Antwerpen	Flanders	0-9	M	1	2020	12	5
	2020-03-20	Antwerpen	Flanders	10-19	F	1	2020	12	5
	2020-03-20	Antwerpen	Flanders	10-19	M	1	2020	12	5
	2020-03-20	Antwerpen	Flanders	20-29	F	6	2020	12	5
	2020-03-20	Antwerpen	Flanders	20-29	M	1	2020	12	5
	2020-03-20	Antwerpen	Flanders	30-39	F	4	2020	12	5
	2020-03-20	Antwerpen	Flanders	30-39	M	1	2020	12	5
	2020-03-20	Antwerpen	Flanders	40-49	F	4	2020	12	5
	2020-03-20	Antwerpen	Flanders	40-49	M	1	2020	12	5
	2020-03-20	Antwerpen	Flanders	50-59	F	6	2020	12	5
	2020-03-20	Antwerpen	Flanders	50-59	M	5	2020	12	5
	2020-03-20	Antwerpen	Flanders	60-69	F	1	2020	12	5
	2020-03-20	Antwerpen	Flanders	60-69	M	13	2020	12	5
	2020-03-20	Antwerpen	Flanders	70-79	F	2	2020	12	5
	2020-03-20	Antwerpen	Flanders	70-79	M	9	2020	12	5
	2020-03-20	Antwerpen	Flanders	80-89	F	5	2020	12	5
	2020-03-20	Antwerpen	Flanders	80-89	M	4	2020	12	5
	2020-03-20	Antwerpen	Flanders	90+	F	1	2020	12	5
	2020-03-20	Antwerpen	Flanders	90+	M	1	2020	12	5
	2020-03-20	BrabantWallon	Wallonia	20-29	M	1	2020	12	5
	2020-03-20	BrabantWallon	Wallonia	30-39	F	4	2020	12	5
	2020-03-20	BrabantWallon	Wallonia	30-39	M	1	2020	12	5
	2020-03-20	BrabantWallon	Wallonia	40-49	F	2	2020	12	5
	2020-03-20	BrabantWallon	Wallonia	50-59	F	3	2020	12	5
	2020-03-20	BrabantWallon	Wallonia	50-59	M	1	2020	12	5
	2020-03-20	BrabantWallon	Wallonia	60-69	F	2	2020	12	5
	2020-03-20	BrabantWallon	Wallonia	70-79	F	1	2020	12	5
	2020-03-20	BrabantWallon	Wallonia	70-79	M	2	2020	12	5
	2020-03-20	BrabantWallon	Wallonia	80-89	F	1	2020	12	5
	2020-03-20	BrabantWallon	Wallonia	90+	F	1	2020	12	5
	2020-03-20	Brussels	Brussels	20-29	M	1	2020	12	5
	2020-03-20	Brussels	Brussels	30-39	F	4	2020	12	5
	2020-03-20	Brussels	Brussels	30-39	M	5	2020	12	5
	2020-03-20	Brussels	Brussels	40-49	F	7	2020	12	5
	2020-03-20	Brussels	Brussels	40-49	M	4	2020	12	5
	2020-03-20	Brussels	Brussels	50-59	F	9	2020	12	5
	2020-03-20	Brussels	Brussels	50-59	M	3	2020	12	5
	2020-03-20	Brussels	Brussels	60-69	F	4	2020	12	5
	2020-03-20	Brussels	Brussels	60-69	M	5	2020	12	5
	2020-03-20	Brussels	Brussels	70-79	F	6	2020	12	5
	2020-03-20	Brussels	Brussels	70-79	M	6	2020	12	5
	2020-03-20	Brussels	Brussels	80-89	F	5	2020	12	5
	2020-03-20	Brussels	Brussels	80-89	M	2	2020	12	5
	2020-03-20	Brussels	Brussels	90+	F	6	2020	12	5
	2020-03-20	Brussels	Brussels	90+	M	2	2020	12	5
	2020-03-20	Hainaut	Wallonia	0-9	M	1	2020	12	5
	2020-03-20	Hainaut	Wallonia	20-29	M	2	2020	12	5
	2020-03-20	Hainaut	Wallonia	30-39	F	9	2020	12	5
	2020-03-20	Hainaut	Wallonia	30-39	M	5	2020	12	5
	2020-03-20	Hainaut	Wallonia	30-39	NA	1	2020	12	5
	2020-03-20	Hainaut	Wallonia	40-49	F	12	2020	12	5
	2020-03-20	Hainaut	Wallonia	40-49	M	6	2020	12	5
	2020-03-20	Hainaut	Wallonia	50-59	F	3	2020	12	5
	2020-03-20	Hainaut	Wallonia	50-59	M	9	2020	12	5
	2020-03-20	Hainaut	Wallonia	60-69	F	6	2020	12	5
	2020-03-20	Hainaut	Wallonia	60-69	M	2	2020	12	5
	2020-03-20	Hainaut	Wallonia	70-79	F	4	2020	12	5
	2020-03-20	Hainaut	Wallonia	70-79	M	8	2020	12	5
	2020-03-20	Hainaut	Wallonia	80-89	F	4	2020	12	5
	2020-03-20	Hainaut	Wallonia	80-89	M	5	2020	12	5
	2020-03-20	Hainaut	Wallonia	90+	F	2	2020	12	5
	2020-03-20	Limburg	Flanders	0-9	F	2	2020	12	5
	2020-03-20	Limburg	Flanders	10-19	F	1	2020	12	5
	2020-03-20	Limburg	Flanders	20-29	F	4	2020	12	5
	2020-03-20	Limburg	Flanders	20-29	M	8	2020	12	5
	2020-03-20	Limburg	Flanders	30-39	F	6	2020	12	5
	2020-03-20	Limburg	Flanders	30-39	M	2	2020	12	5
	2020-03-20	Limburg	Flanders	40-49	F	10	2020	12	5
	2020-03-20	Limburg	Flanders	40-49	M	4	2020	12	5
	2020-03-20	Limburg	Flanders	50-59	F	13	2020	12	5
	2020-03-20	Limburg	Flanders	50-59	M	7	2020	12	5
	2020-03-20	Limburg	Flanders	60-69	F	3	2020	12	5
	2020-03-20	Limburg	Flanders	60-69	M	14	2020	12	5
	2020-03-20	Limburg	Flanders	70-79	F	4	2020	12	5
	2020-03-20	Limburg	Flanders	70-79	M	10	2020	12	5
	2020-03-20	Limburg	Flanders	80-89	F	8	2020	12	5
	2020-03-20	Limburg	Flanders	80-89	M	13	2020	12	5
	2020-03-20	Limburg	Flanders	90+	M	2	2020	12	5
	2020-03-20	LiÃ¨ge	Wallonia	0-9	F	1	2020	12	5
	2020-03-20	LiÃ¨ge	Wallonia	0-9	M	2	2020	12	5
	2020-03-20	LiÃ¨ge	Wallonia	20-29	F	2	2020	12	5
	2020-03-20	LiÃ¨ge	Wallonia	20-29	M	6	2020	12	5
	2020-03-20	LiÃ¨ge	Wallonia	30-39	F	3	2020	12	5
	2020-03-20	LiÃ¨ge	Wallonia	30-39	M	3	2020	12	5
	2020-03-20	LiÃ¨ge	Wallonia	40-49	F	2	2020	12	5
	2020-03-20	LiÃ¨ge	Wallonia	40-49	M	9	2020	12	5
	2020-03-20	LiÃ¨ge	Wallonia	50-59	F	9	2020	12	5
	2020-03-20	LiÃ¨ge	Wallonia	50-59	M	4	2020	12	5
	2020-03-20	LiÃ¨ge	Wallonia	60-69	F	6	2020	12	5
	2020-03-20	LiÃ¨ge	Wallonia	60-69	M	8	2020	12	5
	2020-03-20	LiÃ¨ge	Wallonia	70-79	F	10	2020	12	5
	2020-03-20	LiÃ¨ge	Wallonia	70-79	M	2	2020	12	5
	2020-03-20	LiÃ¨ge	Wallonia	80-89	F	5	2020	12	5
	2020-03-20	LiÃ¨ge	Wallonia	80-89	M	1	2020	12	5
	2020-03-20	Luxembourg	Wallonia	10-19	M	1	2020	12	5
	2020-03-20	Luxembourg	Wallonia	60-69	M	1	2020	12	5
	2020-03-20	Luxembourg	Wallonia	70-79	F	1	2020	12	5
	2020-03-20	Namur	Wallonia	20-29	F	1	2020	12	5
	2020-03-20	Namur	Wallonia	20-29	M	1	2020	12	5
	2020-03-20	Namur	Wallonia	30-39	F	1	2020	12	5
	2020-03-20	Namur	Wallonia	40-49	M	3	2020	12	5
	2020-03-20	Namur	Wallonia	50-59	M	2	2020	12	5
	2020-03-20	Namur	Wallonia	60-69	F	2	2020	12	5
	2020-03-20	Namur	Wallonia	60-69	M	1	2020	12	5
	2020-03-20	Namur	Wallonia	70-79	M	3	2020	12	5
	2020-03-20	Namur	Wallonia	90+	F	1	2020	12	5
	2020-03-20	OostVlaanderen	Flanders	20-29	F	1	2020	12	5
	2020-03-20	OostVlaanderen	Flanders	20-29	M	1	2020	12	5
	2020-03-20	OostVlaanderen	Flanders	30-39	F	2	2020	12	5
	2020-03-20	OostVlaanderen	Flanders	30-39	M	4	2020	12	5
	2020-03-20	OostVlaanderen	Flanders	40-49	F	10	2020	12	5
	2020-03-20	OostVlaanderen	Flanders	40-49	M	7	2020	12	5
	2020-03-20	OostVlaanderen	Flanders	50-59	F	6	2020	12	5
	2020-03-20	OostVlaanderen	Flanders	50-59	M	9	2020	12	5
	2020-03-20	OostVlaanderen	Flanders	60-69	F	6	2020	12	5
	2020-03-20	OostVlaanderen	Flanders	60-69	M	8	2020	12	5
	2020-03-20	OostVlaanderen	Flanders	70-79	F	2	2020	12	5
	2020-03-20	OostVlaanderen	Flanders	70-79	M	5	2020	12	5
	2020-03-20	OostVlaanderen	Flanders	80-89	F	5	2020	12	5
	2020-03-20	OostVlaanderen	Flanders	80-89	M	3	2020	12	5
	2020-03-20	OostVlaanderen	Flanders	90+	F	2	2020	12	5
	2020-03-20	OostVlaanderen	Flanders	90+	M	3	2020	12	5
	2020-03-20	VlaamsBrabant	Flanders	20-29	F	2	2020	12	5
	2020-03-20	VlaamsBrabant	Flanders	20-29	NA	1	2020	12	5
	2020-03-20	VlaamsBrabant	Flanders	30-39	F	2	2020	12	5
	2020-03-20	VlaamsBrabant	Flanders	30-39	M	6	2020	12	5
	2020-03-20	VlaamsBrabant	Flanders	40-49	F	9	2020	12	5
	2020-03-20	VlaamsBrabant	Flanders	40-49	M	6	2020	12	5
	2020-03-20	VlaamsBrabant	Flanders	50-59	F	10	2020	12	5
	2020-03-20	VlaamsBrabant	Flanders	50-59	M	8	2020	12	5
	2020-03-20	VlaamsBrabant	Flanders	50-59	NA	1	2020	12	5
	2020-03-20	VlaamsBrabant	Flanders	60-69	F	6	2020	12	5
	2020-03-20	VlaamsBrabant	Flanders	60-69	M	6	2020	12	5
	2020-03-20	VlaamsBrabant	Flanders	70-79	F	5	2020	12	5
	2020-03-20	VlaamsBrabant	Flanders	70-79	M	3	2020	12	5
	2020-03-20	VlaamsBrabant	Flanders	80-89	F	4	2020	12	5
	2020-03-20	VlaamsBrabant	Flanders	80-89	M	5	2020	12	5
	2020-03-20	VlaamsBrabant	Flanders	90+	F	3	2020	12	5
	2020-03-20	WestVlaanderen	Flanders	10-19	F	1	2020	12	5
	2020-03-20	WestVlaanderen	Flanders	20-29	F	2	2020	12	5
	2020-03-20	WestVlaanderen	Flanders	20-29	M	1	2020	12	5
	2020-03-20	WestVlaanderen	Flanders	30-39	F	4	2020	12	5
	2020-03-20	WestVlaanderen	Flanders	30-39	M	1	2020	12	5
	2020-03-20	WestVlaanderen	Flanders	40-49	F	8	2020	12	5
	2020-03-20	WestVlaanderen	Flanders	40-49	M	5	2020	12	5
	2020-03-20	WestVlaanderen	Flanders	50-59	F	8	2020	12	5
	2020-03-20	WestVlaanderen	Flanders	50-59	M	5	2020	12	5
	2020-03-20	WestVlaanderen	Flanders	60-69	F	3	2020	12	5
	2020-03-20	WestVlaanderen	Flanders	60-69	M	6	2020	12	5
	2020-03-20	WestVlaanderen	Flanders	70-79	F	8	2020	12	5
	2020-03-20	WestVlaanderen	Flanders	70-79	M	3	2020	12	5
	2020-03-20	WestVlaanderen	Flanders	80-89	F	6	2020	12	5
	2020-03-20	WestVlaanderen	Flanders	80-89	M	2	2020	12	5
	2020-03-20	WestVlaanderen	Flanders	90+	F	1	2020	12	5
	2020-03-20	NA	NA	20-29	F	2	2020	12	5
	2020-03-20	NA	NA	30-39	F	2	2020	12	5
	2020-03-20	NA	NA	30-39	M	2	2020	12	5
	2020-03-20	NA	NA	50-59	M	1	2020	12	5
	2020-03-20	NA	NA	60-69	M	1	2020	12	5
	2020-03-20	NA	NA	80-89	F	3	2020	12	5
	2020-03-21	Antwerpen	Flanders	20-29	F	2	2020	12	6
	2020-03-21	Antwerpen	Flanders	20-29	M	1	2020	12	6
	2020-03-21	Antwerpen	Flanders	30-39	F	3	2020	12	6
	2020-03-21	Antwerpen	Flanders	40-49	F	3	2020	12	6
	2020-03-21	Antwerpen	Flanders	40-49	M	7	2020	12	6
	2020-03-21	Antwerpen	Flanders	50-59	F	5	2020	12	6
	2020-03-21	Antwerpen	Flanders	50-59	M	8	2020	12	6
	2020-03-21	Antwerpen	Flanders	60-69	F	3	2020	12	6
	2020-03-21	Antwerpen	Flanders	60-69	M	2	2020	12	6
	2020-03-21	Antwerpen	Flanders	70-79	F	10	2020	12	6
	2020-03-21	Antwerpen	Flanders	70-79	M	6	2020	12	6
	2020-03-21	Antwerpen	Flanders	80-89	F	2	2020	12	6
	2020-03-21	Antwerpen	Flanders	80-89	M	7	2020	12	6
	2020-03-21	Antwerpen	Flanders	90+	F	3	2020	12	6
	2020-03-21	Antwerpen	Flanders	90+	M	1	2020	12	6
	2020-03-21	BrabantWallon	Wallonia	30-39	F	1	2020	12	6
	2020-03-21	BrabantWallon	Wallonia	40-49	F	3	2020	12	6
	2020-03-21	BrabantWallon	Wallonia	50-59	F	1	2020	12	6
	2020-03-21	BrabantWallon	Wallonia	50-59	M	1	2020	12	6
	2020-03-21	BrabantWallon	Wallonia	60-69	F	2	2020	12	6
	2020-03-21	BrabantWallon	Wallonia	60-69	M	2	2020	12	6
	2020-03-21	BrabantWallon	Wallonia	70-79	M	2	2020	12	6
	2020-03-21	BrabantWallon	Wallonia	80-89	M	1	2020	12	6
	2020-03-21	BrabantWallon	Wallonia	90+	M	1	2020	12	6
	2020-03-21	Brussels	Brussels	0-9	F	2	2020	12	6
	2020-03-21	Brussels	Brussels	20-29	F	3	2020	12	6
	2020-03-21	Brussels	Brussels	20-29	M	1	2020	12	6
	2020-03-21	Brussels	Brussels	30-39	F	1	2020	12	6
	2020-03-21	Brussels	Brussels	30-39	M	2	2020	12	6
	2020-03-21	Brussels	Brussels	40-49	F	4	2020	12	6
	2020-03-21	Brussels	Brussels	40-49	M	4	2020	12	6
	2020-03-21	Brussels	Brussels	50-59	F	1	2020	12	6
	2020-03-21	Brussels	Brussels	50-59	M	6	2020	12	6
	2020-03-21	Brussels	Brussels	50-59	NA	1	2020	12	6
	2020-03-21	Brussels	Brussels	60-69	F	4	2020	12	6
	2020-03-21	Brussels	Brussels	60-69	M	5	2020	12	6
	2020-03-21	Brussels	Brussels	70-79	F	2	2020	12	6
	2020-03-21	Brussels	Brussels	70-79	M	5	2020	12	6
	2020-03-21	Brussels	Brussels	80-89	F	1	2020	12	6
	2020-03-21	Brussels	Brussels	90+	F	1	2020	12	6
	2020-03-21	Brussels	Brussels	90+	M	1	2020	12	6
	2020-03-21	Hainaut	Wallonia	20-29	M	2	2020	12	6
	2020-03-21	Hainaut	Wallonia	30-39	F	3	2020	12	6
	2020-03-21	Hainaut	Wallonia	30-39	M	4	2020	12	6
	2020-03-21	Hainaut	Wallonia	40-49	F	5	2020	12	6
	2020-03-21	Hainaut	Wallonia	40-49	M	4	2020	12	6
	2020-03-21	Hainaut	Wallonia	50-59	F	6	2020	12	6
	2020-03-21	Hainaut	Wallonia	50-59	M	6	2020	12	6
	2020-03-21	Hainaut	Wallonia	60-69	F	3	2020	12	6
	2020-03-21	Hainaut	Wallonia	60-69	M	6	2020	12	6
	2020-03-21	Hainaut	Wallonia	70-79	F	2	2020	12	6
	2020-03-21	Hainaut	Wallonia	70-79	M	7	2020	12	6
	2020-03-21	Hainaut	Wallonia	80-89	F	5	2020	12	6
	2020-03-21	Hainaut	Wallonia	80-89	M	3	2020	12	6
	2020-03-21	Hainaut	Wallonia	90+	M	2	2020	12	6
	2020-03-21	Limburg	Flanders	20-29	F	2	2020	12	6
	2020-03-21	Limburg	Flanders	30-39	F	7	2020	12	6
	2020-03-21	Limburg	Flanders	30-39	M	2	2020	12	6
	2020-03-21	Limburg	Flanders	40-49	F	7	2020	12	6
	2020-03-21	Limburg	Flanders	40-49	M	4	2020	12	6
	2020-03-21	Limburg	Flanders	50-59	F	4	2020	12	6
	2020-03-21	Limburg	Flanders	50-59	M	6	2020	12	6
	2020-03-21	Limburg	Flanders	60-69	F	4	2020	12	6
	2020-03-21	Limburg	Flanders	60-69	M	1	2020	12	6
	2020-03-21	Limburg	Flanders	70-79	F	5	2020	12	6
	2020-03-21	Limburg	Flanders	70-79	M	3	2020	12	6
	2020-03-21	Limburg	Flanders	80-89	F	4	2020	12	6
	2020-03-21	Limburg	Flanders	80-89	M	9	2020	12	6
	2020-03-21	Limburg	Flanders	90+	F	2	2020	12	6
	2020-03-21	Limburg	Flanders	90+	M	2	2020	12	6
	2020-03-21	LiÃ¨ge	Wallonia	20-29	F	5	2020	12	6
	2020-03-21	LiÃ¨ge	Wallonia	20-29	M	2	2020	12	6
	2020-03-21	LiÃ¨ge	Wallonia	30-39	F	12	2020	12	6
	2020-03-21	LiÃ¨ge	Wallonia	30-39	M	4	2020	12	6
	2020-03-21	LiÃ¨ge	Wallonia	40-49	F	4	2020	12	6
	2020-03-21	LiÃ¨ge	Wallonia	40-49	M	3	2020	12	6
	2020-03-21	LiÃ¨ge	Wallonia	50-59	F	6	2020	12	6
	2020-03-21	LiÃ¨ge	Wallonia	50-59	M	5	2020	12	6
	2020-03-21	LiÃ¨ge	Wallonia	60-69	F	2	2020	12	6
	2020-03-21	LiÃ¨ge	Wallonia	60-69	M	7	2020	12	6
	2020-03-21	LiÃ¨ge	Wallonia	70-79	F	5	2020	12	6
	2020-03-21	LiÃ¨ge	Wallonia	70-79	M	5	2020	12	6
	2020-03-21	LiÃ¨ge	Wallonia	80-89	F	5	2020	12	6
	2020-03-21	LiÃ¨ge	Wallonia	80-89	M	3	2020	12	6
	2020-03-21	LiÃ¨ge	Wallonia	90+	F	3	2020	12	6
	2020-03-21	LiÃ¨ge	Wallonia	90+	M	3	2020	12	6
	2020-03-21	Luxembourg	Wallonia	20-29	M	1	2020	12	6
	2020-03-21	Luxembourg	Wallonia	30-39	F	1	2020	12	6
	2020-03-21	Luxembourg	Wallonia	30-39	M	2	2020	12	6
	2020-03-21	Luxembourg	Wallonia	40-49	M	3	2020	12	6
	2020-03-21	Luxembourg	Wallonia	60-69	F	1	2020	12	6
	2020-03-21	Namur	Wallonia	20-29	F	1	2020	12	6
	2020-03-21	Namur	Wallonia	40-49	M	1	2020	12	6
	2020-03-21	Namur	Wallonia	50-59	F	1	2020	12	6
	2020-03-21	Namur	Wallonia	60-69	F	1	2020	12	6
	2020-03-21	Namur	Wallonia	60-69	M	1	2020	12	6
	2020-03-21	Namur	Wallonia	70-79	F	1	2020	12	6
	2020-03-21	Namur	Wallonia	80-89	F	3	2020	12	6
	2020-03-21	OostVlaanderen	Flanders	20-29	F	4	2020	12	6
	2020-03-21	OostVlaanderen	Flanders	20-29	M	1	2020	12	6
	2020-03-21	OostVlaanderen	Flanders	30-39	F	1	2020	12	6
	2020-03-21	OostVlaanderen	Flanders	30-39	M	2	2020	12	6
	2020-03-21	OostVlaanderen	Flanders	40-49	F	7	2020	12	6
	2020-03-21	OostVlaanderen	Flanders	40-49	M	5	2020	12	6
	2020-03-21	OostVlaanderen	Flanders	50-59	F	3	2020	12	6
	2020-03-21	OostVlaanderen	Flanders	50-59	M	4	2020	12	6
	2020-03-21	OostVlaanderen	Flanders	60-69	F	1	2020	12	6
	2020-03-21	OostVlaanderen	Flanders	60-69	M	4	2020	12	6
	2020-03-21	OostVlaanderen	Flanders	70-79	F	2	2020	12	6
	2020-03-21	OostVlaanderen	Flanders	70-79	M	2	2020	12	6
	2020-03-21	OostVlaanderen	Flanders	80-89	F	2	2020	12	6
	2020-03-21	OostVlaanderen	Flanders	80-89	M	1	2020	12	6
	2020-03-21	VlaamsBrabant	Flanders	20-29	F	2	2020	12	6
	2020-03-21	VlaamsBrabant	Flanders	30-39	F	3	2020	12	6
	2020-03-21	VlaamsBrabant	Flanders	30-39	M	1	2020	12	6
	2020-03-21	VlaamsBrabant	Flanders	40-49	F	4	2020	12	6
	2020-03-21	VlaamsBrabant	Flanders	40-49	M	3	2020	12	6
	2020-03-21	VlaamsBrabant	Flanders	50-59	F	4	2020	12	6
	2020-03-21	VlaamsBrabant	Flanders	50-59	M	8	2020	12	6
	2020-03-21	VlaamsBrabant	Flanders	60-69	F	5	2020	12	6
	2020-03-21	VlaamsBrabant	Flanders	60-69	M	5	2020	12	6
	2020-03-21	VlaamsBrabant	Flanders	70-79	F	1	2020	12	6
	2020-03-21	VlaamsBrabant	Flanders	70-79	M	3	2020	12	6
	2020-03-21	VlaamsBrabant	Flanders	80-89	F	2	2020	12	6
	2020-03-21	VlaamsBrabant	Flanders	80-89	M	4	2020	12	6
	2020-03-21	VlaamsBrabant	Flanders	90+	M	2	2020	12	6
	2020-03-21	WestVlaanderen	Flanders	20-29	M	2	2020	12	6
	2020-03-21	WestVlaanderen	Flanders	30-39	F	1	2020	12	6
	2020-03-21	WestVlaanderen	Flanders	30-39	M	1	2020	12	6
	2020-03-21	WestVlaanderen	Flanders	40-49	F	1	2020	12	6
	2020-03-21	WestVlaanderen	Flanders	50-59	F	4	2020	12	6
	2020-03-21	WestVlaanderen	Flanders	50-59	M	6	2020	12	6
	2020-03-21	WestVlaanderen	Flanders	60-69	F	2	2020	12	6
	2020-03-21	WestVlaanderen	Flanders	60-69	M	6	2020	12	6
	2020-03-21	WestVlaanderen	Flanders	70-79	F	3	2020	12	6
	2020-03-21	WestVlaanderen	Flanders	70-79	M	1	2020	12	6
	2020-03-21	WestVlaanderen	Flanders	80-89	F	3	2020	12	6
	2020-03-21	WestVlaanderen	Flanders	80-89	M	5	2020	12	6
	2020-03-21	WestVlaanderen	Flanders	90+	F	1	2020	12	6
	2020-03-21	WestVlaanderen	Flanders	90+	M	1	2020	12	6
	2020-03-21	NA	NA	20-29	F	2	2020	12	6
	2020-03-21	NA	NA	30-39	NA	1	2020	12	6
	2020-03-21	NA	NA	40-49	M	1	2020	12	6
	2020-03-21	NA	NA	50-59	F	1	2020	12	6
	2020-03-21	NA	NA	50-59	M	1	2020	12	6
	2020-03-21	NA	NA	60-69	F	1	2020	12	6
	2020-03-21	NA	NA	60-69	M	1	2020	12	6
	2020-03-21	NA	NA	70-79	F	1	2020	12	6
	2020-03-21	NA	NA	80-89	F	1	2020	12	6
	2020-03-21	NA	NA	80-89	M	1	2020	12	6
	2020-03-21	NA	NA	80-89	NA	1	2020	12	6
	2020-03-21	NA	NA	90+	F	1	2020	12	6
	2020-03-21	NA	NA	NA	NA	1	2020	12	6
	2020-03-22	Antwerpen	Flanders	0-9	M	1	2020	13	7
	2020-03-22	Antwerpen	Flanders	20-29	F	1	2020	13	7
	2020-03-22	Antwerpen	Flanders	30-39	F	1	2020	13	7
	2020-03-22	Antwerpen	Flanders	30-39	M	4	2020	13	7
	2020-03-22	Antwerpen	Flanders	40-49	F	4	2020	13	7
	2020-03-22	Antwerpen	Flanders	40-49	M	4	2020	13	7
	2020-03-22	Antwerpen	Flanders	50-59	F	7	2020	13	7
	2020-03-22	Antwerpen	Flanders	50-59	M	4	2020	13	7
	2020-03-22	Antwerpen	Flanders	60-69	F	4	2020	13	7
	2020-03-22	Antwerpen	Flanders	60-69	M	6	2020	13	7
	2020-03-22	Antwerpen	Flanders	70-79	F	3	2020	13	7
	2020-03-22	Antwerpen	Flanders	70-79	M	6	2020	13	7
	2020-03-22	Antwerpen	Flanders	80-89	F	3	2020	13	7
	2020-03-22	Antwerpen	Flanders	80-89	M	7	2020	13	7
	2020-03-22	BrabantWallon	Wallonia	20-29	F	2	2020	13	7
	2020-03-22	BrabantWallon	Wallonia	20-29	M	1	2020	13	7
	2020-03-22	BrabantWallon	Wallonia	30-39	M	1	2020	13	7
	2020-03-22	BrabantWallon	Wallonia	40-49	F	1	2020	13	7
	2020-03-22	BrabantWallon	Wallonia	40-49	M	2	2020	13	7
	2020-03-22	BrabantWallon	Wallonia	50-59	F	1	2020	13	7
	2020-03-22	BrabantWallon	Wallonia	50-59	M	2	2020	13	7
	2020-03-22	BrabantWallon	Wallonia	60-69	F	3	2020	13	7
	2020-03-22	BrabantWallon	Wallonia	60-69	M	1	2020	13	7
	2020-03-22	BrabantWallon	Wallonia	70-79	F	3	2020	13	7
	2020-03-22	BrabantWallon	Wallonia	70-79	M	3	2020	13	7
	2020-03-22	BrabantWallon	Wallonia	80-89	M	3	2020	13	7
	2020-03-22	Brussels	Brussels	20-29	F	2	2020	13	7
	2020-03-22	Brussels	Brussels	20-29	M	2	2020	13	7
	2020-03-22	Brussels	Brussels	30-39	F	3	2020	13	7
	2020-03-22	Brussels	Brussels	30-39	M	8	2020	13	7
	2020-03-22	Brussels	Brussels	40-49	F	6	2020	13	7
	2020-03-22	Brussels	Brussels	40-49	M	6	2020	13	7
	2020-03-22	Brussels	Brussels	50-59	F	7	2020	13	7
	2020-03-22	Brussels	Brussels	50-59	M	10	2020	13	7
	2020-03-22	Brussels	Brussels	60-69	F	1	2020	13	7
	2020-03-22	Brussels	Brussels	60-69	M	4	2020	13	7
	2020-03-22	Brussels	Brussels	70-79	F	4	2020	13	7
	2020-03-22	Brussels	Brussels	70-79	M	3	2020	13	7
	2020-03-22	Brussels	Brussels	80-89	F	1	2020	13	7
	2020-03-22	Brussels	Brussels	80-89	M	2	2020	13	7
	2020-03-22	Brussels	Brussels	90+	F	3	2020	13	7
	2020-03-22	Brussels	Brussels	90+	M	1	2020	13	7
	2020-03-22	Hainaut	Wallonia	10-19	M	1	2020	13	7
	2020-03-22	Hainaut	Wallonia	20-29	F	1	2020	13	7
	2020-03-22	Hainaut	Wallonia	30-39	F	4	2020	13	7
	2020-03-22	Hainaut	Wallonia	30-39	M	1	2020	13	7
	2020-03-22	Hainaut	Wallonia	40-49	F	6	2020	13	7
	2020-03-22	Hainaut	Wallonia	40-49	M	4	2020	13	7
	2020-03-22	Hainaut	Wallonia	50-59	F	10	2020	13	7
	2020-03-22	Hainaut	Wallonia	50-59	M	4	2020	13	7
	2020-03-22	Hainaut	Wallonia	60-69	F	3	2020	13	7
	2020-03-22	Hainaut	Wallonia	60-69	M	4	2020	13	7
	2020-03-22	Hainaut	Wallonia	70-79	F	4	2020	13	7
	2020-03-22	Hainaut	Wallonia	70-79	M	7	2020	13	7
	2020-03-22	Hainaut	Wallonia	80-89	F	4	2020	13	7
	2020-03-22	Hainaut	Wallonia	80-89	M	9	2020	13	7
	2020-03-22	Hainaut	Wallonia	90+	F	1	2020	13	7
	2020-03-22	Hainaut	Wallonia	90+	M	1	2020	13	7
	2020-03-22	Limburg	Flanders	20-29	F	2	2020	13	7
	2020-03-22	Limburg	Flanders	20-29	M	2	2020	13	7
	2020-03-22	Limburg	Flanders	30-39	F	3	2020	13	7
	2020-03-22	Limburg	Flanders	40-49	F	4	2020	13	7
	2020-03-22	Limburg	Flanders	40-49	M	2	2020	13	7
[truncated: 213,227+ more rows]

## Sheet: Wave_2
DATE	Jour	Incid_No	Preval_Pool	PIC-Start End	R0
2020-08-24	1	607	607	Start II	r = 0,0859
2020-08-25	2	527	1070.77		R0 = (0,0859*8)+1
2020-08-26	3	526	1485.23		1.6872
2020-08-27	4	535	1865.52
2020-08-28	5	614	2285.2
2020-08-29	6	195	2242.16
2020-08-30	7	117	2125.6
2020-08-31	8	634	2538.19
2020-09-01	9	565	2838.8
2020-09-02	10	574	3117.09
2020-09-03	11	677	3469.4
2020-09-04	12	728	3836
2020-09-05	13	322	3758.42
2020-09-06	14	155	3521.92
2020-09-07	15	918	4073.06
2020-09-08	16	871	4519.79
2020-09-09	17	1024	5072.98
2020-09-10	18	1143	5687.55
2020-09-11	19	1284	6379.1
2020-09-12	20	617	6331.61
2020-09-13	21	301	5973.08
2020-09-14	22	1724	7074.89
2020-09-15	23	1628	7965.92
2020-09-16	24	1943	9079.15
2020-09-17	25	1750	9883.41
2020-09-18	26	1709	10562.9
2020-09-19	27	894	10356.6
2020-09-20	28	461	9738.8
2020-09-21	29	2202	10926.3
2020-09-22	30	2074	11862.2
2020-09-23	31	2096	12722.6
2020-09-24	32	1795	13192.3
2020-09-25	33	1623	13441.1
2020-09-26	34	1078	13119
2020-09-27	35	559	12311.5
2020-09-28	36	2791	13820
2020-09-29	37	3008	15388.4
2020-09-30	38	3274	17059.5
2020-10-01	39	3423	18705.5
2020-10-02	40	3752	20509
2020-10-03	41	1728	20100.7
2020-10-04	42	1047	19053.9
2020-10-05	43	5313	22382.1
2020-10-06	44	5758	25808.7
2020-10-07	45	6904	30024.3
2020-10-08	46	6679	33575.8
2020-10-09	47	7952	38030.3
2020-10-10	48	4370	38438.9
2020-10-11	49	2439	36873.8
2020-10-12	50	9872	42904.8
2020-10-13	51	12779	51214.6
2020-10-14	52	12533	58412.8
2020-10-15	53	12027	64355.2
2020-10-16	54	13738	71389.6
2020-10-17	55	8124	72077.2
2020-10-18	56	4339	68908.2
2020-10-19	57	15824	77554.3
2020-10-20	58	19600	89075.8
2020-10-21	59	17628	97425.2
2020-10-22	60	17715	104992
2020-10-23	61	18863	112918
2020-10-24	62	11552	112708
2020-10-25	63	4880	105848	Peak II
2020-10-26	64	19845	114667
2020-10-27	65	22191	124914
2020-10-28	66	17982	129884
2020-10-29	67	15074	131428
2020-10-30	68	15388	133126
2020-10-31	69	6309	125568
2020-11-01	70	2662	115150
2020-11-02	71	13843	116998
2020-11-03	72	12082	116893
2020-11-04	73	9213	113930
2020-11-05	74	7644	109706
2020-11-06	75	6638	104917
2020-11-07	76	3044	97031.8
2020-11-08	77	1449	88373.4
2020-11-09	78	8613	87780.9
2020-11-10	79	7662	86299.1
2020-11-11	80	2002	79311.7
2020-11-12	81	6467	77517.1
2020-11-13	82	5697	75139.5
2020-11-14	83	2360	69672.5
2020-11-15	84	1053	63468
2020-11-16	85	5830	62686.8
2020-11-17	86	4824	60981
2020-11-18	87	3681	58309.9
2020-11-19	88	3007	55243
2020-11-20	89	3075	52563.5
2020-11-21	90	1258	48346.2
2020-11-22	91	585	43895.2
2020-11-23	92	3944	43266.8
2020-11-24	93	2865	41624.9
2020-11-25	94	2669	39958
2020-11-26	95	2412	38207.7
2020-11-27	96	2724	36951.8
2020-11-28	97	1001	34103.7
2020-11-29	98	556	31107.2
2020-11-30	99	3286	31152.9
2020-12-01	100	2682	30589.9	End II
		503999

## Sheet: Wave_3
DATE	Jour	Incid_No	Preval_Pool	PIC-Start End
2021-02-11	1	2051	2051	Start III
2021-02-12	2	1999	3836.36
2021-02-13	3	1123	4559.74
2021-02-14	4	593	4677.77
2021-02-15	5	2727	6917.51
2021-02-16	6	2382	8578.94
2021-02-17	7	2525	10210.3
2021-02-18	8	2556	11702.7
2021-02-19	9	2811	13294.7
2021-02-20	10	1555	13464.9
[truncated: 123 more rows]

## Sheet: Wave_4
DATE	Jour	Incid_No	Preval_Pool	PIC-Start End												DATE	Jour	Incident no.	Pool prevalence
[truncated: 85 more rows]

[truncated: 2 more sheets: Wave_5, Feuil1]
